# Supplementary material for: Cross-national analyses require additional controls to account for the non-independence of nations
Source: Nat Commun. 2023 Sep 18;14:5776. doi: 10.1038/s41467-023-41486-1 (PMC10507061; doi:10.1038/s41467-023-41486-1)
Supplement: Supplementary file 4 — Supplementary Data 1 [file 41467_2023_41486_MOESM4_ESM.xlsx]

## Sheet: Review
Review	Citation	Year	Journal	IF	URL	DV	IV	Statistic	p	RefPaper	NumRegions	RegionType	NumObs	Unit	Model	ControlNI	MethodNI	DataAvailable	DataSource	Citations	CitationsPerYear	Notes
Values	Knack, S., & Keefer, P. (1997). Does social capital have an economic payoff? A cross-country investigation. The Quarterly journal of economics, 112(4), 1251-1288.	1997	Quarterly Journal of Economics	19.013	https://academic.oup.com/qje/article-abstract/112/4/1251/1911732	Percent trusting	Strength of civic cooperation norms	r = 0.39		Footnote 6	29	Country	29	Country	Pearson's correlation	No		Yes	Data Appendix and https://www.worldvaluessurvey.org/WVSDocumentationWVL.jsp	2916	121.5	Mention of spatial autocorrelation on page 1263 but rarely control for it, concluded not a problem because residuals did not differ between countries in and out of the European Community
Values	Knack, S., & Keefer, P. (1997). Does social capital have an economic payoff? A cross-country investigation. The Quarterly journal of economics, 112(4), 1251-1288.	1997	Quarterly Journal of Economics	19.013	https://academic.oup.com/qje/article-abstract/112/4/1251/1911732	Percent trusting	Strength of civic cooperation norms	r = 0.33		Footnote 6	29	Country	29	Country	Partial correlation	No		Yes	Data Appendix and https://www.worldvaluessurvey.org/WVSDocumentationWVL.jsp	2916	121.5	Mention of spatial autocorrelation on page 1263 but rarely control for it, concluded not a problem because residuals did not differ between countries in and out of the European Community
Values	Knack, S., & Keefer, P. (1997). Does social capital have an economic payoff? A cross-country investigation. The Quarterly journal of economics, 112(4), 1251-1288.	1997	Quarterly Journal of Economics	19.013	https://academic.oup.com/qje/article-abstract/112/4/1251/1911732	Average annual growth in per capita income over the 1980–1992 period	Per capita income in 1980, proportion of eligible students enrolled in secondary and primary schools in 1960, price level of investment goods relative to US, percent trusting			Table 1	29	Country	29	Country	OLS	No		Yes	Data Appendix and https://www.worldvaluessurvey.org/WVSDocumentationWVL.jsp	2916	121.5	Mention of spatial autocorrelation on page 1263 but rarely control for it, concluded not a problem because residuals did not differ between countries in and out of the European Community
Values	Knack, S., & Keefer, P. (1997). Does social capital have an economic payoff? A cross-country investigation. The Quarterly journal of economics, 112(4), 1251-1288.	1997	Quarterly Journal of Economics	19.013	https://academic.oup.com/qje/article-abstract/112/4/1251/1911732	Average annual growth in per capita income over the 1980–1992 period	Per capita income in 1980, proportion of eligible students enrolled in secondary and primary schools in 1960, price level of investment goods relative to US, strength of civic cooperation norms			Table 1	29	Country	29	Country	OLS	No		Yes	Data Appendix and https://www.worldvaluessurvey.org/WVSDocumentationWVL.jsp	2916	121.5	Mention of spatial autocorrelation on page 1263 but rarely control for it, concluded not a problem because residuals did not differ between countries in and out of the European Community
Values	Knack, S., & Keefer, P. (1997). Does social capital have an economic payoff? A cross-country investigation. The Quarterly journal of economics, 112(4), 1251-1288.	1997	Quarterly Journal of Economics	19.013	https://academic.oup.com/qje/article-abstract/112/4/1251/1911732	Average annual growth in per capita income over the 1980–1992 period	Per capita income in 1980, proportion of eligible students enrolled in secondary and primary schools in 1960, price level of investment goods relative to US, percent trusting, strength of civic cooperation norms			Table 1	29	Country	29	Country	OLS	No		Yes	Data Appendix and https://www.worldvaluessurvey.org/WVSDocumentationWVL.jsp	2916	121.5	Mention of spatial autocorrelation on page 1263 but rarely control for it, concluded not a problem because residuals did not differ between countries in and out of the European Community
Values	Knack, S., & Keefer, P. (1997). Does social capital have an economic payoff? A cross-country investigation. The Quarterly journal of economics, 112(4), 1251-1288.	1997	Quarterly Journal of Economics	19.013	https://academic.oup.com/qje/article-abstract/112/4/1251/1911732	Average annual growth in per capita income over the 1980–1992 period	Per capita income in 1980, proportion of eligible students enrolled in secondary and primary schools in 1960, price level of investment goods relative to US, percent trusting, percent trusting * per capita income in 1980			Table 1	29	Country	29	Country	OLS	No		Yes	Data Appendix and https://www.worldvaluessurvey.org/WVSDocumentationWVL.jsp	2916	121.5	Mention of spatial autocorrelation on page 1263 but rarely control for it, concluded not a problem because residuals did not differ between countries in and out of the European Community
Values	Knack, S., & Keefer, P. (1997). Does social capital have an economic payoff? A cross-country investigation. The Quarterly journal of economics, 112(4), 1251-1288.	1997	Quarterly Journal of Economics	19.013	https://academic.oup.com/qje/article-abstract/112/4/1251/1911732	Average annual growth in per capita income over the 1980–1992 period	Per capita income in 1980, proportion of eligible students enrolled in secondary and primary schools in 1960, price level of investment goods relative to US, percent trusting			Table 1	29	Country	29	Country	2SLS	No		Yes	Data Appendix and https://www.worldvaluessurvey.org/WVSDocumentationWVL.jsp	2916	121.5	Mention of spatial autocorrelation on page 1263 but rarely control for it, concluded not a problem because residuals did not differ between countries in and out of the European Community
Values	Knack, S., & Keefer, P. (1997). Does social capital have an economic payoff? A cross-country investigation. The Quarterly journal of economics, 112(4), 1251-1288.	1997	Quarterly Journal of Economics	19.013	https://academic.oup.com/qje/article-abstract/112/4/1251/1911732	Investment/GDP, averaged over the 1980–1992 period	Per capita income in 1980, proportion of eligible students enrolled in secondary and primary schools in 1960, price level of investment goods relative to US, percent trusting			Table 1	29	Country	29	Country	OLS	No		Yes	Data Appendix and https://www.worldvaluessurvey.org/WVSDocumentationWVL.jsp	2916	121.5	Mention of spatial autocorrelation on page 1263 but rarely control for it, concluded not a problem because residuals did not differ between countries in and out of the European Community
Values	Knack, S., & Keefer, P. (1997). Does social capital have an economic payoff? A cross-country investigation. The Quarterly journal of economics, 112(4), 1251-1288.	1997	Quarterly Journal of Economics	19.013	https://academic.oup.com/qje/article-abstract/112/4/1251/1911732	Investment/GDP, averaged over the 1980–1992 period	Per capita income in 1980, proportion of eligible students enrolled in secondary and primary schools in 1960, price level of investment goods relative to US, strength of civic cooperation norms			Table 1	29	Country	29	Country	OLS	No		Yes	Data Appendix and https://www.worldvaluessurvey.org/WVSDocumentationWVL.jsp	2916	121.5	Mention of spatial autocorrelation on page 1263 but rarely control for it, concluded not a problem because residuals did not differ between countries in and out of the European Community
Values	Knack, S., & Keefer, P. (1997). Does social capital have an economic payoff? A cross-country investigation. The Quarterly journal of economics, 112(4), 1251-1288.	1997	Quarterly Journal of Economics	19.013	https://academic.oup.com/qje/article-abstract/112/4/1251/1911732	Average annual growth in per capita income over the 1980–1992 period	Per capita income in 1980, proportion of eligible students enrolled in secondary and primary schools in 1960, price level of investment goods relative to US, percent trusting, distance from equator			Footnote 11	29	Country	29	Country	2SLS	Yes	Distance from equator	Yes	Data Appendix and https://www.worldvaluessurvey.org/WVSDocumentationWVL.jsp	2916	121.5	Mention of spatial autocorrelation on page 1263 but rarely control for it, concluded not a problem because residuals did not differ between countries in and out of the European Community
Values	Knack, S., & Keefer, P. (1997). Does social capital have an economic payoff? A cross-country investigation. The Quarterly journal of economics, 112(4), 1251-1288.	1997	Quarterly Journal of Economics	19.013	https://academic.oup.com/qje/article-abstract/112/4/1251/1911732	Percent trusting	Distance from equator	r = 0.63		Footnote 11	29	Country	29	Country	Pearson's correlation	No		Yes	Data Appendix and https://www.worldvaluessurvey.org/WVSDocumentationWVL.jsp	2916	121.5	Mention of spatial autocorrelation on page 1263 but rarely control for it, concluded not a problem because residuals did not differ between countries in and out of the European Community
Values	Knack, S., & Keefer, P. (1997). Does social capital have an economic payoff? A cross-country investigation. The Quarterly journal of economics, 112(4), 1251-1288.	1997	Quarterly Journal of Economics	19.013	https://academic.oup.com/qje/article-abstract/112/4/1251/1911732	Percent trusting	Barro-Lee attainment for 1980	r = 0.83		Footnote 13	29	Country	29	Country	Pearson's correlation	No		Yes	Data Appendix and https://www.worldvaluessurvey.org/WVSDocumentationWVL.jsp	2916	121.5	Mention of spatial autocorrelation on page 1263 but rarely control for it, concluded not a problem because residuals did not differ between countries in and out of the European Community
Values	Knack, S., & Keefer, P. (1997). Does social capital have an economic payoff? A cross-country investigation. The Quarterly journal of economics, 112(4), 1251-1288.	1997	Quarterly Journal of Economics	19.013	https://academic.oup.com/qje/article-abstract/112/4/1251/1911732	Average annual growth in per capita income over the 1980–1992 period	Per capita income in 1980, proportion of eligible students enrolled in secondary and primary schools in 1960, price level of investment goods relative to US, percent trusting			Table 2	28	Country	28	Country	OLS	No		Yes	Data Appendix and https://www.worldvaluessurvey.org/WVSDocumentationWVL.jsp	2916	121.5	Mention of spatial autocorrelation on page 1263 but rarely control for it, concluded not a problem because residuals did not differ between countries in and out of the European Community
Values	Knack, S., & Keefer, P. (1997). Does social capital have an economic payoff? A cross-country investigation. The Quarterly journal of economics, 112(4), 1251-1288.	1997	Quarterly Journal of Economics	19.013	https://academic.oup.com/qje/article-abstract/112/4/1251/1911732	Average annual growth in per capita income over the 1980–1992 period	Per capita income in 1980, proportion of eligible students enrolled in secondary and primary schools in 1960, price level of investment goods relative to US, strength of civic cooperation norms			Table 2	28	Country	28	Country	OLS	No		Yes	Data Appendix and https://www.worldvaluessurvey.org/WVSDocumentationWVL.jsp	2916	121.5	Mention of spatial autocorrelation on page 1263 but rarely control for it, concluded not a problem because residuals did not differ between countries in and out of the European Community
Values	Knack, S., & Keefer, P. (1997). Does social capital have an economic payoff? A cross-country investigation. The Quarterly journal of economics, 112(4), 1251-1288.	1997	Quarterly Journal of Economics	19.013	https://academic.oup.com/qje/article-abstract/112/4/1251/1911732	Investment/GDP, averaged over the 1980–1992 period	Per capita income in 1980, proportion of eligible students enrolled in secondary and primary schools in 1960, price level of investment goods relative to US, percent trusting			Table 2	28	Country	28	Country	OLS	No		Yes	Data Appendix and https://www.worldvaluessurvey.org/WVSDocumentationWVL.jsp	2916	121.5	Mention of spatial autocorrelation on page 1263 but rarely control for it, concluded not a problem because residuals did not differ between countries in and out of the European Community
Values	Knack, S., & Keefer, P. (1997). Does social capital have an economic payoff? A cross-country investigation. The Quarterly journal of economics, 112(4), 1251-1288.	1997	Quarterly Journal of Economics	19.013	https://academic.oup.com/qje/article-abstract/112/4/1251/1911732	Investment/GDP, averaged over the 1980–1992 period	Per capita income in 1980, proportion of eligible students enrolled in secondary and primary schools in 1960, price level of investment goods relative to US, strength of civic cooperation norms			Table 2	28	Country	28	Country	OLS	No		Yes	Data Appendix and https://www.worldvaluessurvey.org/WVSDocumentationWVL.jsp	2916	121.5	Mention of spatial autocorrelation on page 1263 but rarely control for it, concluded not a problem because residuals did not differ between countries in and out of the European Community
Values	Knack, S., & Keefer, P. (1997). Does social capital have an economic payoff? A cross-country investigation. The Quarterly journal of economics, 112(4), 1251-1288.	1997	Quarterly Journal of Economics	19.013	https://academic.oup.com/qje/article-abstract/112/4/1251/1911732	Average annual growth in per capita income over the 1980–1992 period	Per capita income in 1980, proportion of eligible students enrolled in secondary and primary schools in 1960, price level of investment goods relative to US, percent trusting			Table 2	27	Country	27	Country	OLS	No		Yes	Data Appendix and https://www.worldvaluessurvey.org/WVSDocumentationWVL.jsp	2916	121.5	Mention of spatial autocorrelation on page 1263 but rarely control for it, concluded not a problem because residuals did not differ between countries in and out of the European Community
Values	Knack, S., & Keefer, P. (1997). Does social capital have an economic payoff? A cross-country investigation. The Quarterly journal of economics, 112(4), 1251-1288.	1997	Quarterly Journal of Economics	19.013	https://academic.oup.com/qje/article-abstract/112/4/1251/1911732	Average annual growth in per capita income over the 1980–1992 period	Per capita income in 1980, proportion of eligible students enrolled in secondary and primary schools in 1960, price level of investment goods relative to US, strength of civic cooperation norms			Table 2	27	Country	27	Country	OLS	No		Yes	Data Appendix and https://www.worldvaluessurvey.org/WVSDocumentationWVL.jsp	2916	121.5	Mention of spatial autocorrelation on page 1263 but rarely control for it, concluded not a problem because residuals did not differ between countries in and out of the European Community
Values	Knack, S., & Keefer, P. (1997). Does social capital have an economic payoff? A cross-country investigation. The Quarterly journal of economics, 112(4), 1251-1288.	1997	Quarterly Journal of Economics	19.013	https://academic.oup.com/qje/article-abstract/112/4/1251/1911732	Investment/GDP, averaged over the 1980–1992 period	Per capita income in 1980, proportion of eligible students enrolled in secondary and primary schools in 1960, price level of investment goods relative to US, percent trusting			Table 2	27	Country	27	Country	OLS	No		Yes	Data Appendix and https://www.worldvaluessurvey.org/WVSDocumentationWVL.jsp	2916	121.5	Mention of spatial autocorrelation on page 1263 but rarely control for it, concluded not a problem because residuals did not differ between countries in and out of the European Community
Values	Knack, S., & Keefer, P. (1997). Does social capital have an economic payoff? A cross-country investigation. The Quarterly journal of economics, 112(4), 1251-1288.	1997	Quarterly Journal of Economics	19.013	https://academic.oup.com/qje/article-abstract/112/4/1251/1911732	Investment/GDP, averaged over the 1980–1992 period	Per capita income in 1980, proportion of eligible students enrolled in secondary and primary schools in 1960, price level of investment goods relative to US, strength of civic cooperation norms			Table 2	27	Country	27	Country	OLS	No		Yes	Data Appendix and https://www.worldvaluessurvey.org/WVSDocumentationWVL.jsp	2916	121.5	Mention of spatial autocorrelation on page 1263 but rarely control for it, concluded not a problem because residuals did not differ between countries in and out of the European Community
Values	Knack, S., & Keefer, P. (1997). Does social capital have an economic payoff? A cross-country investigation. The Quarterly journal of economics, 112(4), 1251-1288.	1997	Quarterly Journal of Economics	19.013	https://academic.oup.com/qje/article-abstract/112/4/1251/1911732	Average annual growth in per capita income over the 1980–1992 period	Per capita income in 1980, proportion of eligible students enrolled in secondary and primary schools in 1960, price level of investment goods relative to US, percent trusting, labor force growth			Table 2	29	Country	29	Country	OLS	No		Yes	Data Appendix and https://www.worldvaluessurvey.org/WVSDocumentationWVL.jsp	2916	121.5	Mention of spatial autocorrelation on page 1263 but rarely control for it, concluded not a problem because residuals did not differ between countries in and out of the European Community
Values	Knack, S., & Keefer, P. (1997). Does social capital have an economic payoff? A cross-country investigation. The Quarterly journal of economics, 112(4), 1251-1288.	1997	Quarterly Journal of Economics	19.013	https://academic.oup.com/qje/article-abstract/112/4/1251/1911732	Average annual growth in per capita income over the 1980–1992 period	Per capita income in 1980, proportion of eligible students enrolled in secondary and primary schools in 1960, price level of investment goods relative to US, strength of civic cooperation norms, labor force growth			Table 2	29	Country	29	Country	OLS	No		Yes	Data Appendix and https://www.worldvaluessurvey.org/WVSDocumentationWVL.jsp	2916	121.5	Mention of spatial autocorrelation on page 1263 but rarely control for it, concluded not a problem because residuals did not differ between countries in and out of the European Community
Values	Knack, S., & Keefer, P. (1997). Does social capital have an economic payoff? A cross-country investigation. The Quarterly journal of economics, 112(4), 1251-1288.	1997	Quarterly Journal of Economics	19.013	https://academic.oup.com/qje/article-abstract/112/4/1251/1911732	Investment/GDP, averaged over the 1980–1992 period	Per capita income in 1980, proportion of eligible students enrolled in secondary and primary schools in 1960, price level of investment goods relative to US, percent trusting, labor force growth			Table 2	29	Country	29	Country	OLS	No		Yes	Data Appendix and https://www.worldvaluessurvey.org/WVSDocumentationWVL.jsp	2916	121.5	Mention of spatial autocorrelation on page 1263 but rarely control for it, concluded not a problem because residuals did not differ between countries in and out of the European Community
Values	Knack, S., & Keefer, P. (1997). Does social capital have an economic payoff? A cross-country investigation. The Quarterly journal of economics, 112(4), 1251-1288.	1997	Quarterly Journal of Economics	19.013	https://academic.oup.com/qje/article-abstract/112/4/1251/1911732	Investment/GDP, averaged over the 1980–1992 period	Per capita income in 1980, proportion of eligible students enrolled in secondary and primary schools in 1960, price level of investment goods relative to US, strength of civic cooperation norms, labor force growth			Table 2	29	Country	29	Country	OLS	No		Yes	Data Appendix and https://www.worldvaluessurvey.org/WVSDocumentationWVL.jsp	2916	121.5	Mention of spatial autocorrelation on page 1263 but rarely control for it, concluded not a problem because residuals did not differ between countries in and out of the European Community
Values	Knack, S., & Keefer, P. (1997). Does social capital have an economic payoff? A cross-country investigation. The Quarterly journal of economics, 112(4), 1251-1288.	1997	Quarterly Journal of Economics	19.013	https://academic.oup.com/qje/article-abstract/112/4/1251/1911732	Average annual growth in per capita income over the 1980–1992 period	Per capita income in 1980, proportion of eligible students enrolled in secondary and primary schools in 1960, price level of investment goods relative to US, percent trusting, (exports + imports) / GDP			Table 2	29	Country	29	Country	OLS	No		Yes	Data Appendix and https://www.worldvaluessurvey.org/WVSDocumentationWVL.jsp	2916	121.5	Mention of spatial autocorrelation on page 1263 but rarely control for it, concluded not a problem because residuals did not differ between countries in and out of the European Community
Values	Knack, S., & Keefer, P. (1997). Does social capital have an economic payoff? A cross-country investigation. The Quarterly journal of economics, 112(4), 1251-1288.	1997	Quarterly Journal of Economics	19.013	https://academic.oup.com/qje/article-abstract/112/4/1251/1911732	Average annual growth in per capita income over the 1980–1992 period	Per capita income in 1980, proportion of eligible students enrolled in secondary and primary schools in 1960, price level of investment goods relative to US, strength of civic cooperation norms, (exports + imports) / GDP			Table 2	29	Country	29	Country	OLS	No		Yes	Data Appendix and https://www.worldvaluessurvey.org/WVSDocumentationWVL.jsp	2916	121.5	Mention of spatial autocorrelation on page 1263 but rarely control for it, concluded not a problem because residuals did not differ between countries in and out of the European Community
Values	Knack, S., & Keefer, P. (1997). Does social capital have an economic payoff? A cross-country investigation. The Quarterly journal of economics, 112(4), 1251-1288.	1997	Quarterly Journal of Economics	19.013	https://academic.oup.com/qje/article-abstract/112/4/1251/1911732	Investment/GDP, averaged over the 1980–1992 period	Per capita income in 1980, proportion of eligible students enrolled in secondary and primary schools in 1960, price level of investment goods relative to US, percent trusting, (exports + imports) / GDP			Table 2	29	Country	29	Country	OLS	No		Yes	Data Appendix and https://www.worldvaluessurvey.org/WVSDocumentationWVL.jsp	2916	121.5	Mention of spatial autocorrelation on page 1263 but rarely control for it, concluded not a problem because residuals did not differ between countries in and out of the European Community
Values	Knack, S., & Keefer, P. (1997). Does social capital have an economic payoff? A cross-country investigation. The Quarterly journal of economics, 112(4), 1251-1288.	1997	Quarterly Journal of Economics	19.013	https://academic.oup.com/qje/article-abstract/112/4/1251/1911732	Investment/GDP, averaged over the 1980–1992 period	Per capita income in 1980, proportion of eligible students enrolled in secondary and primary schools in 1960, price level of investment goods relative to US, strength of civic cooperation norms, (exports + imports) / GDP			Table 2	29	Country	29	Country	OLS	No		Yes	Data Appendix and https://www.worldvaluessurvey.org/WVSDocumentationWVL.jsp	2916	121.5	Mention of spatial autocorrelation on page 1263 but rarely control for it, concluded not a problem because residuals did not differ between countries in and out of the European Community
Values	Knack, S., & Keefer, P. (1997). Does social capital have an economic payoff? A cross-country investigation. The Quarterly journal of economics, 112(4), 1251-1288.	1997	Quarterly Journal of Economics	19.013	https://academic.oup.com/qje/article-abstract/112/4/1251/1911732	Average annual growth in per capita income over the 1980–1992 period	Per capita income in 1980, proportion of eligible students enrolled in secondary and primary schools in 1960, price level of investment goods relative to US, percent trusting, M2 / GDP			Table 2	29	Country	29	Country	OLS	No		Yes	Data Appendix and https://www.worldvaluessurvey.org/WVSDocumentationWVL.jsp	2916	121.5	Mention of spatial autocorrelation on page 1263 but rarely control for it, concluded not a problem because residuals did not differ between countries in and out of the European Community
Values	Knack, S., & Keefer, P. (1997). Does social capital have an economic payoff? A cross-country investigation. The Quarterly journal of economics, 112(4), 1251-1288.	1997	Quarterly Journal of Economics	19.013	https://academic.oup.com/qje/article-abstract/112/4/1251/1911732	Average annual growth in per capita income over the 1980–1992 period	Per capita income in 1980, proportion of eligible students enrolled in secondary and primary schools in 1960, price level of investment goods relative to US, strength of civic cooperation norms, M2 / GDP			Table 2	29	Country	29	Country	OLS	No		Yes	Data Appendix and https://www.worldvaluessurvey.org/WVSDocumentationWVL.jsp	2916	121.5	Mention of spatial autocorrelation on page 1263 but rarely control for it, concluded not a problem because residuals did not differ between countries in and out of the European Community
Values	Knack, S., & Keefer, P. (1997). Does social capital have an economic payoff? A cross-country investigation. The Quarterly journal of economics, 112(4), 1251-1288.	1997	Quarterly Journal of Economics	19.013	https://academic.oup.com/qje/article-abstract/112/4/1251/1911732	Investment/GDP, averaged over the 1980–1992 period	Per capita income in 1980, proportion of eligible students enrolled in secondary and primary schools in 1960, price level of investment goods relative to US, percent trusting, M2 / GDP			Table 2	29	Country	29	Country	OLS	No		Yes	Data Appendix and https://www.worldvaluessurvey.org/WVSDocumentationWVL.jsp	2916	121.5	Mention of spatial autocorrelation on page 1263 but rarely control for it, concluded not a problem because residuals did not differ between countries in and out of the European Community
Values	Knack, S., & Keefer, P. (1997). Does social capital have an economic payoff? A cross-country investigation. The Quarterly journal of economics, 112(4), 1251-1288.	1997	Quarterly Journal of Economics	19.013	https://academic.oup.com/qje/article-abstract/112/4/1251/1911732	Investment/GDP, averaged over the 1980–1992 period	Per capita income in 1980, proportion of eligible students enrolled in secondary and primary schools in 1960, price level of investment goods relative to US, strength of civic cooperation norms, M2 / GDP			Table 2	29	Country	29	Country	OLS	No		Yes	Data Appendix and https://www.worldvaluessurvey.org/WVSDocumentationWVL.jsp	2916	121.5	Mention of spatial autocorrelation on page 1263 but rarely control for it, concluded not a problem because residuals did not differ between countries in and out of the European Community
Values	Knack, S., & Keefer, P. (1997). Does social capital have an economic payoff? A cross-country investigation. The Quarterly journal of economics, 112(4), 1251-1288.	1997	Quarterly Journal of Economics	19.013	https://academic.oup.com/qje/article-abstract/112/4/1251/1911732	Average annual growth in per capita income over the 1980–1992 period	Per capita income in 1980, proportion of eligible students enrolled in secondary and primary schools in 1960, price level of investment goods relative to US, percent trusting, black market premium			Table 2	29	Country	29	Country	OLS	No		Yes	Data Appendix and https://www.worldvaluessurvey.org/WVSDocumentationWVL.jsp	2916	121.5	Mention of spatial autocorrelation on page 1263 but rarely control for it, concluded not a problem because residuals did not differ between countries in and out of the European Community
Values	Knack, S., & Keefer, P. (1997). Does social capital have an economic payoff? A cross-country investigation. The Quarterly journal of economics, 112(4), 1251-1288.	1997	Quarterly Journal of Economics	19.013	https://academic.oup.com/qje/article-abstract/112/4/1251/1911732	Average annual growth in per capita income over the 1980–1992 period	Per capita income in 1980, proportion of eligible students enrolled in secondary and primary schools in 1960, price level of investment goods relative to US, strength of civic cooperation norms, black market premium			Table 2	29	Country	29	Country	OLS	No		Yes	Data Appendix and https://www.worldvaluessurvey.org/WVSDocumentationWVL.jsp	2916	121.5	Mention of spatial autocorrelation on page 1263 but rarely control for it, concluded not a problem because residuals did not differ between countries in and out of the European Community
Values	Knack, S., & Keefer, P. (1997). Does social capital have an economic payoff? A cross-country investigation. The Quarterly journal of economics, 112(4), 1251-1288.	1997	Quarterly Journal of Economics	19.013	https://academic.oup.com/qje/article-abstract/112/4/1251/1911732	Investment/GDP, averaged over the 1980–1992 period	Per capita income in 1980, proportion of eligible students enrolled in secondary and primary schools in 1960, price level of investment goods relative to US, percent trusting, black market premium			Table 2	29	Country	29	Country	OLS	No		Yes	Data Appendix and https://www.worldvaluessurvey.org/WVSDocumentationWVL.jsp	2916	121.5	Mention of spatial autocorrelation on page 1263 but rarely control for it, concluded not a problem because residuals did not differ between countries in and out of the European Community
Values	Knack, S., & Keefer, P. (1997). Does social capital have an economic payoff? A cross-country investigation. The Quarterly journal of economics, 112(4), 1251-1288.	1997	Quarterly Journal of Economics	19.013	https://academic.oup.com/qje/article-abstract/112/4/1251/1911732	Investment/GDP, averaged over the 1980–1992 period	Per capita income in 1980, proportion of eligible students enrolled in secondary and primary schools in 1960, price level of investment goods relative to US, strength of civic cooperation norms, black market premium			Table 2	29	Country	29	Country	OLS	No		Yes	Data Appendix and https://www.worldvaluessurvey.org/WVSDocumentationWVL.jsp	2916	121.5	Mention of spatial autocorrelation on page 1263 but rarely control for it, concluded not a problem because residuals did not differ between countries in and out of the European Community
Values	Knack, S., & Keefer, P. (1997). Does social capital have an economic payoff? A cross-country investigation. The Quarterly journal of economics, 112(4), 1251-1288.	1997	Quarterly Journal of Economics	19.013	https://academic.oup.com/qje/article-abstract/112/4/1251/1911732	Average annual growth in per capita income over the 1980–1992 period	Per capita income in 1980, proportion of eligible students enrolled in secondary and primary schools in 1960, price level of investment goods relative to US, percent trusting, property rights (ICRG)			Table 2	29	Country	29	Country	OLS	No		Yes	Data Appendix and https://www.worldvaluessurvey.org/WVSDocumentationWVL.jsp	2916	121.5	Mention of spatial autocorrelation on page 1263 but rarely control for it, concluded not a problem because residuals did not differ between countries in and out of the European Community
Values	Knack, S., & Keefer, P. (1997). Does social capital have an economic payoff? A cross-country investigation. The Quarterly journal of economics, 112(4), 1251-1288.	1997	Quarterly Journal of Economics	19.013	https://academic.oup.com/qje/article-abstract/112/4/1251/1911732	Average annual growth in per capita income over the 1980–1992 period	Per capita income in 1980, proportion of eligible students enrolled in secondary and primary schools in 1960, price level of investment goods relative to US, strength of civic cooperation norms, property rights (ICRG)			Table 2	29	Country	29	Country	OLS	No		Yes	Data Appendix and https://www.worldvaluessurvey.org/WVSDocumentationWVL.jsp	2916	121.5	Mention of spatial autocorrelation on page 1263 but rarely control for it, concluded not a problem because residuals did not differ between countries in and out of the European Community
Values	Knack, S., & Keefer, P. (1997). Does social capital have an economic payoff? A cross-country investigation. The Quarterly journal of economics, 112(4), 1251-1288.	1997	Quarterly Journal of Economics	19.013	https://academic.oup.com/qje/article-abstract/112/4/1251/1911732	Investment/GDP, averaged over the 1980–1992 period	Per capita income in 1980, proportion of eligible students enrolled in secondary and primary schools in 1960, price level of investment goods relative to US, percent trusting, property rights (ICRG)			Table 2	29	Country	29	Country	OLS	No		Yes	Data Appendix and https://www.worldvaluessurvey.org/WVSDocumentationWVL.jsp	2916	121.5	Mention of spatial autocorrelation on page 1263 but rarely control for it, concluded not a problem because residuals did not differ between countries in and out of the European Community
Values	Knack, S., & Keefer, P. (1997). Does social capital have an economic payoff? A cross-country investigation. The Quarterly journal of economics, 112(4), 1251-1288.	1997	Quarterly Journal of Economics	19.013	https://academic.oup.com/qje/article-abstract/112/4/1251/1911732	Investment/GDP, averaged over the 1980–1992 period	Per capita income in 1980, proportion of eligible students enrolled in secondary and primary schools in 1960, price level of investment goods relative to US, strength of civic cooperation norms, property rights (ICRG)			Table 2	29	Country	29	Country	OLS	No		Yes	Data Appendix and https://www.worldvaluessurvey.org/WVSDocumentationWVL.jsp	2916	121.5	Mention of spatial autocorrelation on page 1263 but rarely control for it, concluded not a problem because residuals did not differ between countries in and out of the European Community
Values	Knack, S., & Keefer, P. (1997). Does social capital have an economic payoff? A cross-country investigation. The Quarterly journal of economics, 112(4), 1251-1288.	1997	Quarterly Journal of Economics	19.013	https://academic.oup.com/qje/article-abstract/112/4/1251/1911732	Average annual growth in per capita income over the 1980–1992 period	Per capita income in 1980, proportion of eligible students enrolled in secondary and primary schools in 1960, price level of investment goods relative to US, percent trusting, currency depreciation			Table 2	29	Country	29	Country	OLS	No		Yes	Data Appendix and https://www.worldvaluessurvey.org/WVSDocumentationWVL.jsp	2916	121.5	Mention of spatial autocorrelation on page 1263 but rarely control for it, concluded not a problem because residuals did not differ between countries in and out of the European Community
Values	Knack, S., & Keefer, P. (1997). Does social capital have an economic payoff? A cross-country investigation. The Quarterly journal of economics, 112(4), 1251-1288.	1997	Quarterly Journal of Economics	19.013	https://academic.oup.com/qje/article-abstract/112/4/1251/1911732	Average annual growth in per capita income over the 1980–1992 period	Per capita income in 1980, proportion of eligible students enrolled in secondary and primary schools in 1960, price level of investment goods relative to US, strength of civic cooperation norms, currency depreciation			Table 2	29	Country	29	Country	OLS	No		Yes	Data Appendix and https://www.worldvaluessurvey.org/WVSDocumentationWVL.jsp	2916	121.5	Mention of spatial autocorrelation on page 1263 but rarely control for it, concluded not a problem because residuals did not differ between countries in and out of the European Community
Values	Knack, S., & Keefer, P. (1997). Does social capital have an economic payoff? A cross-country investigation. The Quarterly journal of economics, 112(4), 1251-1288.	1997	Quarterly Journal of Economics	19.013	https://academic.oup.com/qje/article-abstract/112/4/1251/1911732	Investment/GDP, averaged over the 1980–1992 period	Per capita income in 1980, proportion of eligible students enrolled in secondary and primary schools in 1960, price level of investment goods relative to US, percent trusting, currency depreciation			Table 2	29	Country	29	Country	OLS	No		Yes	Data Appendix and https://www.worldvaluessurvey.org/WVSDocumentationWVL.jsp	2916	121.5	Mention of spatial autocorrelation on page 1263 but rarely control for it, concluded not a problem because residuals did not differ between countries in and out of the European Community
Values	Knack, S., & Keefer, P. (1997). Does social capital have an economic payoff? A cross-country investigation. The Quarterly journal of economics, 112(4), 1251-1288.	1997	Quarterly Journal of Economics	19.013	https://academic.oup.com/qje/article-abstract/112/4/1251/1911732	Investment/GDP, averaged over the 1980–1992 period	Per capita income in 1980, proportion of eligible students enrolled in secondary and primary schools in 1960, price level of investment goods relative to US, strength of civic cooperation norms, currency depreciation			Table 2	29	Country	29	Country	OLS	No		Yes	Data Appendix and https://www.worldvaluessurvey.org/WVSDocumentationWVL.jsp	2916	121.5	Mention of spatial autocorrelation on page 1263 but rarely control for it, concluded not a problem because residuals did not differ between countries in and out of the European Community
Values	Knack, S., & Keefer, P. (1997). Does social capital have an economic payoff? A cross-country investigation. The Quarterly journal of economics, 112(4), 1251-1288.	1997	Quarterly Journal of Economics	19.013	https://academic.oup.com/qje/article-abstract/112/4/1251/1911732	Average annual growth in per capita income over the 1980–1992 period	Per capita income in 1980, proportion of eligible students enrolled in secondary and primary schools in 1960, price level of investment goods relative to US, percent trusting, inst. investor credit rating			Table 2	29	Country	29	Country	OLS	No		Yes	Data Appendix and https://www.worldvaluessurvey.org/WVSDocumentationWVL.jsp	2916	121.5	Mention of spatial autocorrelation on page 1263 but rarely control for it, concluded not a problem because residuals did not differ between countries in and out of the European Community
Values	Knack, S., & Keefer, P. (1997). Does social capital have an economic payoff? A cross-country investigation. The Quarterly journal of economics, 112(4), 1251-1288.	1997	Quarterly Journal of Economics	19.013	https://academic.oup.com/qje/article-abstract/112/4/1251/1911732	Average annual growth in per capita income over the 1980–1992 period	Per capita income in 1980, proportion of eligible students enrolled in secondary and primary schools in 1960, price level of investment goods relative to US, strength of civic cooperation norms, inst. investor credit rating			Table 2	29	Country	29	Country	OLS	No		Yes	Data Appendix and https://www.worldvaluessurvey.org/WVSDocumentationWVL.jsp	2916	121.5	Mention of spatial autocorrelation on page 1263 but rarely control for it, concluded not a problem because residuals did not differ between countries in and out of the European Community
Values	Knack, S., & Keefer, P. (1997). Does social capital have an economic payoff? A cross-country investigation. The Quarterly journal of economics, 112(4), 1251-1288.	1997	Quarterly Journal of Economics	19.013	https://academic.oup.com/qje/article-abstract/112/4/1251/1911732	Investment/GDP, averaged over the 1980–1992 period	Per capita income in 1980, proportion of eligible students enrolled in secondary and primary schools in 1960, price level of investment goods relative to US, percent trusting, inst. investor credit rating			Table 2	29	Country	29	Country	OLS	No		Yes	Data Appendix and https://www.worldvaluessurvey.org/WVSDocumentationWVL.jsp	2916	121.5	Mention of spatial autocorrelation on page 1263 but rarely control for it, concluded not a problem because residuals did not differ between countries in and out of the European Community
Values	Knack, S., & Keefer, P. (1997). Does social capital have an economic payoff? A cross-country investigation. The Quarterly journal of economics, 112(4), 1251-1288.	1997	Quarterly Journal of Economics	19.013	https://academic.oup.com/qje/article-abstract/112/4/1251/1911732	Investment/GDP, averaged over the 1980–1992 period	Per capita income in 1980, proportion of eligible students enrolled in secondary and primary schools in 1960, price level of investment goods relative to US, strength of civic cooperation norms, inst. investor credit rating			Table 2	29	Country	29	Country	OLS	No		Yes	Data Appendix and https://www.worldvaluessurvey.org/WVSDocumentationWVL.jsp	2916	121.5	Mention of spatial autocorrelation on page 1263 but rarely control for it, concluded not a problem because residuals did not differ between countries in and out of the European Community
Values	Knack, S., & Keefer, P. (1997). Does social capital have an economic payoff? A cross-country investigation. The Quarterly journal of economics, 112(4), 1251-1288.	1997	Quarterly Journal of Economics	19.013	https://academic.oup.com/qje/article-abstract/112/4/1251/1911732	Average annual growth in per capita income over the 1980–1992 period	Per capita income in 1980, proportion of eligible students enrolled in secondary and primary schools in 1960, price level of investment goods relative to US, percent trusting, GINI (income)			Table 2	28	Country	28	Country	OLS	No		Yes	Data Appendix and https://www.worldvaluessurvey.org/WVSDocumentationWVL.jsp	2916	121.5	Mention of spatial autocorrelation on page 1263 but rarely control for it, concluded not a problem because residuals did not differ between countries in and out of the European Community
Values	Knack, S., & Keefer, P. (1997). Does social capital have an economic payoff? A cross-country investigation. The Quarterly journal of economics, 112(4), 1251-1288.	1997	Quarterly Journal of Economics	19.013	https://academic.oup.com/qje/article-abstract/112/4/1251/1911732	Average annual growth in per capita income over the 1980–1992 period	Per capita income in 1980, proportion of eligible students enrolled in secondary and primary schools in 1960, price level of investment goods relative to US, strength of civic cooperation norms, GINI (income)			Table 2	28	Country	28	Country	OLS	No		Yes	Data Appendix and https://www.worldvaluessurvey.org/WVSDocumentationWVL.jsp	2916	121.5	Mention of spatial autocorrelation on page 1263 but rarely control for it, concluded not a problem because residuals did not differ between countries in and out of the European Community
Values	Knack, S., & Keefer, P. (1997). Does social capital have an economic payoff? A cross-country investigation. The Quarterly journal of economics, 112(4), 1251-1288.	1997	Quarterly Journal of Economics	19.013	https://academic.oup.com/qje/article-abstract/112/4/1251/1911732	Investment/GDP, averaged over the 1980–1992 period	Per capita income in 1980, proportion of eligible students enrolled in secondary and primary schools in 1960, price level of investment goods relative to US, percent trusting, GINI (income)			Table 2	28	Country	28	Country	OLS	No		Yes	Data Appendix and https://www.worldvaluessurvey.org/WVSDocumentationWVL.jsp	2916	121.5	Mention of spatial autocorrelation on page 1263 but rarely control for it, concluded not a problem because residuals did not differ between countries in and out of the European Community
Values	Knack, S., & Keefer, P. (1997). Does social capital have an economic payoff? A cross-country investigation. The Quarterly journal of economics, 112(4), 1251-1288.	1997	Quarterly Journal of Economics	19.013	https://academic.oup.com/qje/article-abstract/112/4/1251/1911732	Investment/GDP, averaged over the 1980–1992 period	Per capita income in 1980, proportion of eligible students enrolled in secondary and primary schools in 1960, price level of investment goods relative to US, strength of civic cooperation norms, GINI (income)			Table 2	28	Country	28	Country	OLS	No		Yes	Data Appendix and https://www.worldvaluessurvey.org/WVSDocumentationWVL.jsp	2916	121.5	Mention of spatial autocorrelation on page 1263 but rarely control for it, concluded not a problem because residuals did not differ between countries in and out of the European Community
Values	Knack, S., & Keefer, P. (1997). Does social capital have an economic payoff? A cross-country investigation. The Quarterly journal of economics, 112(4), 1251-1288.	1997	Quarterly Journal of Economics	19.013	https://academic.oup.com/qje/article-abstract/112/4/1251/1911732	Average annual growth in per capita income over the 1980–1992 period	Per capita income in 1980, proportion of eligible students enrolled in secondary and primary schools in 1960, price level of investment goods relative to US, percent trusting, investment levels and income growth for the 1970-1992 period			Table 2	29	Country	29	Country	OLS	No		Yes	Data Appendix and https://www.worldvaluessurvey.org/WVSDocumentationWVL.jsp	2916	121.5	Mention of spatial autocorrelation on page 1263 but rarely control for it, concluded not a problem because residuals did not differ between countries in and out of the European Community
Values	Knack, S., & Keefer, P. (1997). Does social capital have an economic payoff? A cross-country investigation. The Quarterly journal of economics, 112(4), 1251-1288.	1997	Quarterly Journal of Economics	19.013	https://academic.oup.com/qje/article-abstract/112/4/1251/1911732	Average annual growth in per capita income over the 1980–1992 period	Per capita income in 1980, proportion of eligible students enrolled in secondary and primary schools in 1960, price level of investment goods relative to US, strength of civic cooperation norms, investment levels and income growth for the 1970-1992 period			Table 2	29	Country	29	Country	OLS	No		Yes	Data Appendix and https://www.worldvaluessurvey.org/WVSDocumentationWVL.jsp	2916	121.5	Mention of spatial autocorrelation on page 1263 but rarely control for it, concluded not a problem because residuals did not differ between countries in and out of the European Community
Values	Knack, S., & Keefer, P. (1997). Does social capital have an economic payoff? A cross-country investigation. The Quarterly journal of economics, 112(4), 1251-1288.	1997	Quarterly Journal of Economics	19.013	https://academic.oup.com/qje/article-abstract/112/4/1251/1911732	Investment/GDP, averaged over the 1980–1992 period	Per capita income in 1980, proportion of eligible students enrolled in secondary and primary schools in 1960, price level of investment goods relative to US, percent trusting, investment levels and income growth for the 1970-1992 period			Table 2	29	Country	29	Country	OLS	No		Yes	Data Appendix and https://www.worldvaluessurvey.org/WVSDocumentationWVL.jsp	2916	121.5	Mention of spatial autocorrelation on page 1263 but rarely control for it, concluded not a problem because residuals did not differ between countries in and out of the European Community
Values	Knack, S., & Keefer, P. (1997). Does social capital have an economic payoff? A cross-country investigation. The Quarterly journal of economics, 112(4), 1251-1288.	1997	Quarterly Journal of Economics	19.013	https://academic.oup.com/qje/article-abstract/112/4/1251/1911732	Investment/GDP, averaged over the 1980–1992 period	Per capita income in 1980, proportion of eligible students enrolled in secondary and primary schools in 1960, price level of investment goods relative to US, strength of civic cooperation norms, investment levels and income growth for the 1970-1992 period			Table 2	29	Country	29	Country	OLS	No		Yes	Data Appendix and https://www.worldvaluessurvey.org/WVSDocumentationWVL.jsp	2916	121.5	Mention of spatial autocorrelation on page 1263 but rarely control for it, concluded not a problem because residuals did not differ between countries in and out of the European Community
Values	Knack, S., & Keefer, P. (1997). Does social capital have an economic payoff? A cross-country investigation. The Quarterly journal of economics, 112(4), 1251-1288.	1997	Quarterly Journal of Economics	19.013	https://academic.oup.com/qje/article-abstract/112/4/1251/1911732	Average annual growth in per capita income over the 1980–1992 period	Per capita income in 1980, proportion of eligible students enrolled in secondary and primary schools in 1960, price level of investment goods relative to US, percent trusting, investment levels and income growth for the 1960-1992 period			Table 2	29	Country	29	Country	OLS	No		Yes	Data Appendix and https://www.worldvaluessurvey.org/WVSDocumentationWVL.jsp	2916	121.5	Mention of spatial autocorrelation on page 1263 but rarely control for it, concluded not a problem because residuals did not differ between countries in and out of the European Community
Values	Knack, S., & Keefer, P. (1997). Does social capital have an economic payoff? A cross-country investigation. The Quarterly journal of economics, 112(4), 1251-1288.	1997	Quarterly Journal of Economics	19.013	https://academic.oup.com/qje/article-abstract/112/4/1251/1911732	Average annual growth in per capita income over the 1980–1992 period	Per capita income in 1980, proportion of eligible students enrolled in secondary and primary schools in 1960, price level of investment goods relative to US, strength of civic cooperation norms, investment levels and income growth for the 1960-1992 period			Table 2	29	Country	29	Country	OLS	No		Yes	Data Appendix and https://www.worldvaluessurvey.org/WVSDocumentationWVL.jsp	2916	121.5	Mention of spatial autocorrelation on page 1263 but rarely control for it, concluded not a problem because residuals did not differ between countries in and out of the European Community
Values	Knack, S., & Keefer, P. (1997). Does social capital have an economic payoff? A cross-country investigation. The Quarterly journal of economics, 112(4), 1251-1288.	1997	Quarterly Journal of Economics	19.013	https://academic.oup.com/qje/article-abstract/112/4/1251/1911732	Investment/GDP, averaged over the 1980–1992 period	Per capita income in 1980, proportion of eligible students enrolled in secondary and primary schools in 1960, price level of investment goods relative to US, percent trusting, investment levels and income growth for the 1960-1992 period			Table 2	29	Country	29	Country	OLS	No		Yes	Data Appendix and https://www.worldvaluessurvey.org/WVSDocumentationWVL.jsp	2916	121.5	Mention of spatial autocorrelation on page 1263 but rarely control for it, concluded not a problem because residuals did not differ between countries in and out of the European Community
Values	Knack, S., & Keefer, P. (1997). Does social capital have an economic payoff? A cross-country investigation. The Quarterly journal of economics, 112(4), 1251-1288.	1997	Quarterly Journal of Economics	19.013	https://academic.oup.com/qje/article-abstract/112/4/1251/1911732	Investment/GDP, averaged over the 1980–1992 period	Per capita income in 1980, proportion of eligible students enrolled in secondary and primary schools in 1960, price level of investment goods relative to US, strength of civic cooperation norms, investment levels and income growth for the 1960-1992 period			Table 2	29	Country	29	Country	OLS	No		Yes	Data Appendix and https://www.worldvaluessurvey.org/WVSDocumentationWVL.jsp	2916	121.5	Mention of spatial autocorrelation on page 1263 but rarely control for it, concluded not a problem because residuals did not differ between countries in and out of the European Community
Values	Knack, S., & Keefer, P. (1997). Does social capital have an economic payoff? A cross-country investigation. The Quarterly journal of economics, 112(4), 1251-1288.	1997	Quarterly Journal of Economics	19.013	https://academic.oup.com/qje/article-abstract/112/4/1251/1911732	Percent trusting	GINI	r = -0.65		Page 1267	29	Country	29	Country	Pearson's correlation	No		Yes	Data Appendix and https://www.worldvaluessurvey.org/WVSDocumentationWVL.jsp	2916	121.5	Mention of spatial autocorrelation on page 1263 but rarely control for it, concluded not a problem because residuals did not differ between countries in and out of the European Community
Values	Knack, S., & Keefer, P. (1997). Does social capital have an economic payoff? A cross-country investigation. The Quarterly journal of economics, 112(4), 1251-1288.	1997	Quarterly Journal of Economics	19.013	https://academic.oup.com/qje/article-abstract/112/4/1251/1911732	Strength of civic cooperation norms	GINI	r = -0.43		Page 1267	29	Country	29	Country	Pearson's correlation	No		Yes	Data Appendix and https://www.worldvaluessurvey.org/WVSDocumentationWVL.jsp	2916	121.5	Mention of spatial autocorrelation on page 1263 but rarely control for it, concluded not a problem because residuals did not differ between countries in and out of the European Community
Values	Knack, S., & Keefer, P. (1997). Does social capital have an economic payoff? A cross-country investigation. The Quarterly journal of economics, 112(4), 1251-1288.	1997	Quarterly Journal of Economics	19.013	https://academic.oup.com/qje/article-abstract/112/4/1251/1911732	Percent trusting	log output/worker	b = 0.0258		Table 3	29	Country	29	Country	OLS	No		Yes	Data Appendix and https://www.worldvaluessurvey.org/WVSDocumentationWVL.jsp	2916	121.5	Mention of spatial autocorrelation on page 1263 but rarely control for it, concluded not a problem because residuals did not differ between countries in and out of the European Community
Values	Knack, S., & Keefer, P. (1997). Does social capital have an economic payoff? A cross-country investigation. The Quarterly journal of economics, 112(4), 1251-1288.	1997	Quarterly Journal of Economics	19.013	https://academic.oup.com/qje/article-abstract/112/4/1251/1911732	Percent trusting	log capital/worker	b = 0.0336		Table 3	29	Country	29	Country	OLS	No		Yes	Data Appendix and https://www.worldvaluessurvey.org/WVSDocumentationWVL.jsp	2916	121.5	Mention of spatial autocorrelation on page 1263 but rarely control for it, concluded not a problem because residuals did not differ between countries in and out of the European Community
Values	Knack, S., & Keefer, P. (1997). Does social capital have an economic payoff? A cross-country investigation. The Quarterly journal of economics, 112(4), 1251-1288.	1997	Quarterly Journal of Economics	19.013	https://academic.oup.com/qje/article-abstract/112/4/1251/1911732	Percent trusting	School/worker	b = 0.1533		Table 3	29	Country	29	Country	OLS	No		Yes	Data Appendix and https://www.worldvaluessurvey.org/WVSDocumentationWVL.jsp	2916	121.5	Mention of spatial autocorrelation on page 1263 but rarely control for it, concluded not a problem because residuals did not differ between countries in and out of the European Community
Values	Knack, S., & Keefer, P. (1997). Does social capital have an economic payoff? A cross-country investigation. The Quarterly journal of economics, 112(4), 1251-1288.	1997	Quarterly Journal of Economics	19.013	https://academic.oup.com/qje/article-abstract/112/4/1251/1911732	Percent trusting	log total factor productivity	b = 0.0023		Table 3	29	Country	29	Country	OLS	No		Yes	Data Appendix and https://www.worldvaluessurvey.org/WVSDocumentationWVL.jsp	2916	121.5	Mention of spatial autocorrelation on page 1263 but rarely control for it, concluded not a problem because residuals did not differ between countries in and out of the European Community
Values	Knack, S., & Keefer, P. (1997). Does social capital have an economic payoff? A cross-country investigation. The Quarterly journal of economics, 112(4), 1251-1288.	1997	Quarterly Journal of Economics	19.013	https://academic.oup.com/qje/article-abstract/112/4/1251/1911732	Percent trusting	log output/worker, latitude (distance from the equator), percent English-speaking, percent speaking another international language, capitalist-statist system, fraction of years 1950-1994 with open economy, ICRG property rights index			Table 3	29	Country	29	Country	OLS	Yes	Distance from equator	Yes	Data Appendix and https://www.worldvaluessurvey.org/WVSDocumentationWVL.jsp	2916	121.5	Mention of spatial autocorrelation on page 1263 but rarely control for it, concluded not a problem because residuals did not differ between countries in and out of the European Community
Values	Knack, S., & Keefer, P. (1997). Does social capital have an economic payoff? A cross-country investigation. The Quarterly journal of economics, 112(4), 1251-1288.	1997	Quarterly Journal of Economics	19.013	https://academic.oup.com/qje/article-abstract/112/4/1251/1911732	Percent trusting	log capital/worker, latitude (distance from the equator), percent English-speaking, percent speaking another international language, capitalist-statist system, fraction of years 1950-1994 with open economy, ICRG property rights index			Table 3	29	Country	29	Country	OLS	Yes	Distance from equator	Yes	Data Appendix and https://www.worldvaluessurvey.org/WVSDocumentationWVL.jsp	2916	121.5	Mention of spatial autocorrelation on page 1263 but rarely control for it, concluded not a problem because residuals did not differ between countries in and out of the European Community
Values	Knack, S., & Keefer, P. (1997). Does social capital have an economic payoff? A cross-country investigation. The Quarterly journal of economics, 112(4), 1251-1288.	1997	Quarterly Journal of Economics	19.013	https://academic.oup.com/qje/article-abstract/112/4/1251/1911732	Percent trusting	School/worker, latitude (distance from the equator), percent English-speaking, percent speaking another international language, capitalist-statist system, fraction of years 1950-1994 with open economy, ICRG property rights index			Table 3	29	Country	29	Country	OLS	Yes	Distance from equator	Yes	Data Appendix and https://www.worldvaluessurvey.org/WVSDocumentationWVL.jsp	2916	121.5	Mention of spatial autocorrelation on page 1263 but rarely control for it, concluded not a problem because residuals did not differ between countries in and out of the European Community
Values	Knack, S., & Keefer, P. (1997). Does social capital have an economic payoff? A cross-country investigation. The Quarterly journal of economics, 112(4), 1251-1288.	1997	Quarterly Journal of Economics	19.013	https://academic.oup.com/qje/article-abstract/112/4/1251/1911732	Percent trusting	log total factor productivity, latitude (distance from the equator), percent English-speaking, percent speaking another international language, capitalist-statist system, fraction of years 1950-1994 with open economy, ICRG property rights index			Table 3	29	Country	29	Country	OLS	Yes	Distance from equator	Yes	Data Appendix and https://www.worldvaluessurvey.org/WVSDocumentationWVL.jsp	2916	121.5	Mention of spatial autocorrelation on page 1263 but rarely control for it, concluded not a problem because residuals did not differ between countries in and out of the European Community
Values	Knack, S., & Keefer, P. (1997). Does social capital have an economic payoff? A cross-country investigation. The Quarterly journal of economics, 112(4), 1251-1288.	1997	Quarterly Journal of Economics	19.013	https://academic.oup.com/qje/article-abstract/112/4/1251/1911732	Percent trusting	log output/worker, latitude (distance from the equator), percent English-speaking, percent speaking another international language, capitalist-statist system			Table 3	29	Country	29	Country	OLS	Yes	Distance from equator	Yes	Data Appendix and https://www.worldvaluessurvey.org/WVSDocumentationWVL.jsp	2916	121.5	Mention of spatial autocorrelation on page 1263 but rarely control for it, concluded not a problem because residuals did not differ between countries in and out of the European Community
Values	Knack, S., & Keefer, P. (1997). Does social capital have an economic payoff? A cross-country investigation. The Quarterly journal of economics, 112(4), 1251-1288.	1997	Quarterly Journal of Economics	19.013	https://academic.oup.com/qje/article-abstract/112/4/1251/1911732	Percent trusting	log capital/worker, latitude (distance from the equator), percent English-speaking, percent speaking another international language, capitalist-statist system			Table 3	29	Country	29	Country	OLS	Yes	Distance from equator	Yes	Data Appendix and https://www.worldvaluessurvey.org/WVSDocumentationWVL.jsp	2916	121.5	Mention of spatial autocorrelation on page 1263 but rarely control for it, concluded not a problem because residuals did not differ between countries in and out of the European Community
Values	Knack, S., & Keefer, P. (1997). Does social capital have an economic payoff? A cross-country investigation. The Quarterly journal of economics, 112(4), 1251-1288.	1997	Quarterly Journal of Economics	19.013	https://academic.oup.com/qje/article-abstract/112/4/1251/1911732	Percent trusting	School/worker, latitude (distance from the equator), percent English-speaking, percent speaking another international language, capitalist-statist system			Table 3	29	Country	29	Country	OLS	Yes	Distance from equator	Yes	Data Appendix and https://www.worldvaluessurvey.org/WVSDocumentationWVL.jsp	2916	121.5	Mention of spatial autocorrelation on page 1263 but rarely control for it, concluded not a problem because residuals did not differ between countries in and out of the European Community
Values	Knack, S., & Keefer, P. (1997). Does social capital have an economic payoff? A cross-country investigation. The Quarterly journal of economics, 112(4), 1251-1288.	1997	Quarterly Journal of Economics	19.013	https://academic.oup.com/qje/article-abstract/112/4/1251/1911732	Percent trusting	log total factor productivity, latitude (distance from the equator), percent English-speaking, percent speaking another international language, capitalist-statist system			Table 3	29	Country	29	Country	OLS	Yes	Distance from equator	Yes	Data Appendix and https://www.worldvaluessurvey.org/WVSDocumentationWVL.jsp	2916	121.5	Mention of spatial autocorrelation on page 1263 but rarely control for it, concluded not a problem because residuals did not differ between countries in and out of the European Community
Values	Knack, S., & Keefer, P. (1997). Does social capital have an economic payoff? A cross-country investigation. The Quarterly journal of economics, 112(4), 1251-1288.	1997	Quarterly Journal of Economics	19.013	https://academic.oup.com/qje/article-abstract/112/4/1251/1911732	Percent trusting	log output/worker, percent English-speaking, percent speaking another international language, capitalist-statist	b = 0.0397		Table 3	29	Country	29	Country	OLS	No		Yes	Data Appendix and https://www.worldvaluessurvey.org/WVSDocumentationWVL.jsp	2916	121.5	Mention of spatial autocorrelation on page 1263 but rarely control for it, concluded not a problem because residuals did not differ between countries in and out of the European Community
Values	Knack, S., & Keefer, P. (1997). Does social capital have an economic payoff? A cross-country investigation. The Quarterly journal of economics, 112(4), 1251-1288.	1997	Quarterly Journal of Economics	19.013	https://academic.oup.com/qje/article-abstract/112/4/1251/1911732	Percent trusting	log capital/worker, percent English-speaking, percent speaking another international language, capitalist-statist	b = 0.0454		Table 3	29	Country	29	Country	OLS	No		Yes	Data Appendix and https://www.worldvaluessurvey.org/WVSDocumentationWVL.jsp	2916	121.5	Mention of spatial autocorrelation on page 1263 but rarely control for it, concluded not a problem because residuals did not differ between countries in and out of the European Community
Values	Knack, S., & Keefer, P. (1997). Does social capital have an economic payoff? A cross-country investigation. The Quarterly journal of economics, 112(4), 1251-1288.	1997	Quarterly Journal of Economics	19.013	https://academic.oup.com/qje/article-abstract/112/4/1251/1911732	Percent trusting	School/worker, percent English-speaking, percent speaking another international language, capitalist-statist	b = 0.1667		Table 3	29	Country	29	Country	OLS	No		Yes	Data Appendix and https://www.worldvaluessurvey.org/WVSDocumentationWVL.jsp	2916	121.5	Mention of spatial autocorrelation on page 1263 but rarely control for it, concluded not a problem because residuals did not differ between countries in and out of the European Community
Values	Knack, S., & Keefer, P. (1997). Does social capital have an economic payoff? A cross-country investigation. The Quarterly journal of economics, 112(4), 1251-1288.	1997	Quarterly Journal of Economics	19.013	https://academic.oup.com/qje/article-abstract/112/4/1251/1911732	Percent trusting	log total factor productivity, percent English-speaking, percent speaking another international language, capitalist-statist	b = 0.0127		Table 3	29	Country	29	Country	OLS	No		Yes	Data Appendix and https://www.worldvaluessurvey.org/WVSDocumentationWVL.jsp	2916	121.5	Mention of spatial autocorrelation on page 1263 but rarely control for it, concluded not a problem because residuals did not differ between countries in and out of the European Community
Values	Knack, S., & Keefer, P. (1997). Does social capital have an economic payoff? A cross-country investigation. The Quarterly journal of economics, 112(4), 1251-1288.	1997	Quarterly Journal of Economics	19.013	https://academic.oup.com/qje/article-abstract/112/4/1251/1911732	Average number of organisations belonging to	Trade union memberships	r = 0.68		Page 1272	29	Country	29	Country	Pearson's correlation	No		Yes	Data Appendix and https://www.worldvaluessurvey.org/WVSDocumentationWVL.jsp	2916	121.5	Mention of spatial autocorrelation on page 1263 but rarely control for it, concluded not a problem because residuals did not differ between countries in and out of the European Community
Values	Knack, S., & Keefer, P. (1997). Does social capital have an economic payoff? A cross-country investigation. The Quarterly journal of economics, 112(4), 1251-1288.	1997	Quarterly Journal of Economics	19.013	https://academic.oup.com/qje/article-abstract/112/4/1251/1911732	Average annual growth in per capita income over the 1980–1992 period	Per capita income in 1980, proportion of eligible students enrolled in secondary and primary schools in 1960, price level of investment goods relative to US, average number of organisations belonging to			Table 4	26	Country	26	Country	OLS	No		Yes	Data Appendix and https://www.worldvaluessurvey.org/WVSDocumentationWVL.jsp	2916	121.5	Mention of spatial autocorrelation on page 1263 but rarely control for it, concluded not a problem because residuals did not differ between countries in and out of the European Community
Values	Knack, S., & Keefer, P. (1997). Does social capital have an economic payoff? A cross-country investigation. The Quarterly journal of economics, 112(4), 1251-1288.	1997	Quarterly Journal of Economics	19.013	https://academic.oup.com/qje/article-abstract/112/4/1251/1911732	Average annual growth in per capita income over the 1980–1992 period	Per capita income in 1980, proportion of eligible students enrolled in secondary and primary schools in 1960, price level of investment goods relative to US, average number of Olsonian organisations belonging to, average number of Putnam-esque organisations belonging to			Table 4	26	Country	26	Country	OLS	No		Yes	Data Appendix and https://www.worldvaluessurvey.org/WVSDocumentationWVL.jsp	2916	121.5	Mention of spatial autocorrelation on page 1263 but rarely control for it, concluded not a problem because residuals did not differ between countries in and out of the European Community
Values	Knack, S., & Keefer, P. (1997). Does social capital have an economic payoff? A cross-country investigation. The Quarterly journal of economics, 112(4), 1251-1288.	1997	Quarterly Journal of Economics	19.013	https://academic.oup.com/qje/article-abstract/112/4/1251/1911732	Investment/GDP, averaged over the 1980–1992 period	Per capita income in 1980, proportion of eligible students enrolled in secondary and primary schools in 1960, price level of investment goods relative to US, average number of organisations belonging to			Table 4	26	Country	26	Country	OLS	No		Yes	Data Appendix and https://www.worldvaluessurvey.org/WVSDocumentationWVL.jsp	2916	121.5	Mention of spatial autocorrelation on page 1263 but rarely control for it, concluded not a problem because residuals did not differ between countries in and out of the European Community
Values	Knack, S., & Keefer, P. (1997). Does social capital have an economic payoff? A cross-country investigation. The Quarterly journal of economics, 112(4), 1251-1288.	1997	Quarterly Journal of Economics	19.013	https://academic.oup.com/qje/article-abstract/112/4/1251/1911732	Investment/GDP, averaged over the 1980–1992 period	Per capita income in 1980, proportion of eligible students enrolled in secondary and primary schools in 1960, price level of investment goods relative to US, average number of Olsonian organisations belonging to, average number of Putnam-esque organisations belonging to			Table 4	26	Country	26	Country	OLS	No		Yes	Data Appendix and https://www.worldvaluessurvey.org/WVSDocumentationWVL.jsp	2916	121.5	Mention of spatial autocorrelation on page 1263 but rarely control for it, concluded not a problem because residuals did not differ between countries in and out of the European Community
Values	Knack, S., & Keefer, P. (1997). Does social capital have an economic payoff? A cross-country investigation. The Quarterly journal of economics, 112(4), 1251-1288.	1997	Quarterly Journal of Economics	19.013	https://academic.oup.com/qje/article-abstract/112/4/1251/1911732	Confidence in government	Per capita income in 1980, proportion of eligible students enrolled in secondary and primary schools in 1960, percent trusting			Table 5	28	Country	28	Country	OLS	No		Yes	Data Appendix and https://www.worldvaluessurvey.org/WVSDocumentationWVL.jsp	2916	121.5	Mention of spatial autocorrelation on page 1263 but rarely control for it, concluded not a problem because residuals did not differ between countries in and out of the European Community
Values	Knack, S., & Keefer, P. (1997). Does social capital have an economic payoff? A cross-country investigation. The Quarterly journal of economics, 112(4), 1251-1288.	1997	Quarterly Journal of Economics	19.013	https://academic.oup.com/qje/article-abstract/112/4/1251/1911732	Bureaucratic efficiency, ICRG	Per capita income in 1980, proportion of eligible students enrolled in secondary and primary schools in 1960, percent trusting			Table 5	29	Country	29	Country	OLS	No		Yes	Data Appendix and https://www.worldvaluessurvey.org/WVSDocumentationWVL.jsp	2916	121.5	Mention of spatial autocorrelation on page 1263 but rarely control for it, concluded not a problem because residuals did not differ between countries in and out of the European Community
Values	Knack, S., & Keefer, P. (1997). Does social capital have an economic payoff? A cross-country investigation. The Quarterly journal of economics, 112(4), 1251-1288.	1997	Quarterly Journal of Economics	19.013	https://academic.oup.com/qje/article-abstract/112/4/1251/1911732	Bureaucratic efficiency, BERI	Per capita income in 1980, proportion of eligible students enrolled in secondary and primary schools in 1960, percent trusting			Table 5	28	Country	28	Country	OLS	No		Yes	Data Appendix and https://www.worldvaluessurvey.org/WVSDocumentationWVL.jsp	2916	121.5	Mention of spatial autocorrelation on page 1263 but rarely control for it, concluded not a problem because residuals did not differ between countries in and out of the European Community
Values	Knack, S., & Keefer, P. (1997). Does social capital have an economic payoff? A cross-country investigation. The Quarterly journal of economics, 112(4), 1251-1288.	1997	Quarterly Journal of Economics	19.013	https://academic.oup.com/qje/article-abstract/112/4/1251/1911732	Property rights, ICRG	Per capita income in 1980, proportion of eligible students enrolled in secondary and primary schools in 1960, percent trusting			Table 5	29	Country	29	Country	OLS	No		Yes	Data Appendix and https://www.worldvaluessurvey.org/WVSDocumentationWVL.jsp	2916	121.5	Mention of spatial autocorrelation on page 1263 but rarely control for it, concluded not a problem because residuals did not differ between countries in and out of the European Community
Values	Knack, S., & Keefer, P. (1997). Does social capital have an economic payoff? A cross-country investigation. The Quarterly journal of economics, 112(4), 1251-1288.	1997	Quarterly Journal of Economics	19.013	https://academic.oup.com/qje/article-abstract/112/4/1251/1911732	Property rights, ICRG	Per capita income in 1980, proportion of eligible students enrolled in secondary and primary schools in 1960, percent trusting, executive constraint			Table 5	29	Country	29	Country	OLS	No		Yes	Data Appendix and https://www.worldvaluessurvey.org/WVSDocumentationWVL.jsp	2916	121.5	Mention of spatial autocorrelation on page 1263 but rarely control for it, concluded not a problem because residuals did not differ between countries in and out of the European Community
Values	Knack, S., & Keefer, P. (1997). Does social capital have an economic payoff? A cross-country investigation. The Quarterly journal of economics, 112(4), 1251-1288.	1997	Quarterly Journal of Economics	19.013	https://academic.oup.com/qje/article-abstract/112/4/1251/1911732	Contract enforceability, BERI	Per capita income in 1980, proportion of eligible students enrolled in secondary and primary schools in 1960, percent trusting			Table 5	28	Country	28	Country	OLS	No		Yes	Data Appendix and https://www.worldvaluessurvey.org/WVSDocumentationWVL.jsp	2916	121.5	Mention of spatial autocorrelation on page 1263 but rarely control for it, concluded not a problem because residuals did not differ between countries in and out of the European Community
Values	Knack, S., & Keefer, P. (1997). Does social capital have an economic payoff? A cross-country investigation. The Quarterly journal of economics, 112(4), 1251-1288.	1997	Quarterly Journal of Economics	19.013	https://academic.oup.com/qje/article-abstract/112/4/1251/1911732	Contract enforceability, BERI	Per capita income in 1980, proportion of eligible students enrolled in secondary and primary schools in 1960, percent trusting, executive constraint			Table 5	28	Country	28	Country	OLS	No		Yes	Data Appendix and https://www.worldvaluessurvey.org/WVSDocumentationWVL.jsp	2916	121.5	Mention of spatial autocorrelation on page 1263 but rarely control for it, concluded not a problem because residuals did not differ between countries in and out of the European Community
Values	Knack, S., & Keefer, P. (1997). Does social capital have an economic payoff? A cross-country investigation. The Quarterly journal of economics, 112(4), 1251-1288.	1997	Quarterly Journal of Economics	19.013	https://academic.oup.com/qje/article-abstract/112/4/1251/1911732	Percent trusting	Per capita income in 1980, proportion of eligible students enrolled in secondary and primary schools in 1960, average number of organisations belonging to			Table 6	26	Country	26	Country	OLS	No		Yes	Data Appendix and https://www.worldvaluessurvey.org/WVSDocumentationWVL.jsp	2916	121.5	Mention of spatial autocorrelation on page 1263 but rarely control for it, concluded not a problem because residuals did not differ between countries in and out of the European Community
Values	Knack, S., & Keefer, P. (1997). Does social capital have an economic payoff? A cross-country investigation. The Quarterly journal of economics, 112(4), 1251-1288.	1997	Quarterly Journal of Economics	19.013	https://academic.oup.com/qje/article-abstract/112/4/1251/1911732	Strength of civic cooperation norms	Per capita income in 1980, proportion of eligible students enrolled in secondary and primary schools in 1960, average number of organisations belonging to			Table 6	26	Country	26	Country	OLS	No		Yes	Data Appendix and https://www.worldvaluessurvey.org/WVSDocumentationWVL.jsp	2916	121.5	Mention of spatial autocorrelation on page 1263 but rarely control for it, concluded not a problem because residuals did not differ between countries in and out of the European Community
Values	Knack, S., & Keefer, P. (1997). Does social capital have an economic payoff? A cross-country investigation. The Quarterly journal of economics, 112(4), 1251-1288.	1997	Quarterly Journal of Economics	19.013	https://academic.oup.com/qje/article-abstract/112/4/1251/1911732	Percent trusting	Per capita income in 1980, proportion of eligible students enrolled in secondary and primary schools in 1960, average number of Olsonian organisations belonging to, average number of Putnam-esque organisations belonging to			Table 6	26	Country	26	Country	OLS	No		Yes	Data Appendix and https://www.worldvaluessurvey.org/WVSDocumentationWVL.jsp	2916	121.5	Mention of spatial autocorrelation on page 1263 but rarely control for it, concluded not a problem because residuals did not differ between countries in and out of the European Community
Values	Knack, S., & Keefer, P. (1997). Does social capital have an economic payoff? A cross-country investigation. The Quarterly journal of economics, 112(4), 1251-1288.	1997	Quarterly Journal of Economics	19.013	https://academic.oup.com/qje/article-abstract/112/4/1251/1911732	Strength of civic cooperation norms	Per capita income in 1980, proportion of eligible students enrolled in secondary and primary schools in 1960, average number of Olsonian organisations belonging to, average number of Putnam-esque organisations belonging to			Table 6	26	Country	26	Country	OLS	No		Yes	Data Appendix and https://www.worldvaluessurvey.org/WVSDocumentationWVL.jsp	2916	121.5	Mention of spatial autocorrelation on page 1263 but rarely control for it, concluded not a problem because residuals did not differ between countries in and out of the European Community
Values	Knack, S., & Keefer, P. (1997). Does social capital have an economic payoff? A cross-country investigation. The Quarterly journal of economics, 112(4), 1251-1288.	1997	Quarterly Journal of Economics	19.013	https://academic.oup.com/qje/article-abstract/112/4/1251/1911732	Percent trusting	Per capita income in 1980, proportion of eligible students enrolled in secondary and primary schools in 1960, executive constraints			Table 6	29	Country	29	Country	OLS	No		Yes	Data Appendix and https://www.worldvaluessurvey.org/WVSDocumentationWVL.jsp	2916	121.5	Mention of spatial autocorrelation on page 1263 but rarely control for it, concluded not a problem because residuals did not differ between countries in and out of the European Community
Values	Knack, S., & Keefer, P. (1997). Does social capital have an economic payoff? A cross-country investigation. The Quarterly journal of economics, 112(4), 1251-1288.	1997	Quarterly Journal of Economics	19.013	https://academic.oup.com/qje/article-abstract/112/4/1251/1911732	Strength of civic cooperation norms	Per capita income in 1980, proportion of eligible students enrolled in secondary and primary schools in 1960, executive constraints			Table 6	29	Country	29	Country	OLS	No		Yes	Data Appendix and https://www.worldvaluessurvey.org/WVSDocumentationWVL.jsp	2916	121.5	Mention of spatial autocorrelation on page 1263 but rarely control for it, concluded not a problem because residuals did not differ between countries in and out of the European Community
Values	Knack, S., & Keefer, P. (1997). Does social capital have an economic payoff? A cross-country investigation. The Quarterly journal of economics, 112(4), 1251-1288.	1997	Quarterly Journal of Economics	19.013	https://academic.oup.com/qje/article-abstract/112/4/1251/1911732	Percent trusting	Per capita income in 1980, proportion of eligible students enrolled in secondary and primary schools in 1960, independence of courts			Table 6	28	Country	28	Country	OLS	No		Yes	Data Appendix and https://www.worldvaluessurvey.org/WVSDocumentationWVL.jsp	2916	121.5	Mention of spatial autocorrelation on page 1263 but rarely control for it, concluded not a problem because residuals did not differ between countries in and out of the European Community
Values	Knack, S., & Keefer, P. (1997). Does social capital have an economic payoff? A cross-country investigation. The Quarterly journal of economics, 112(4), 1251-1288.	1997	Quarterly Journal of Economics	19.013	https://academic.oup.com/qje/article-abstract/112/4/1251/1911732	Percent trusting	Per capita income in 1980, proportion of eligible students enrolled in secondary and primary schools in 1960, GINI (income)			Table 7	28	Country	28	Country	OLS	No		Yes	Data Appendix and https://www.worldvaluessurvey.org/WVSDocumentationWVL.jsp	2916	121.5	Mention of spatial autocorrelation on page 1263 but rarely control for it, concluded not a problem because residuals did not differ between countries in and out of the European Community
Values	Knack, S., & Keefer, P. (1997). Does social capital have an economic payoff? A cross-country investigation. The Quarterly journal of economics, 112(4), 1251-1288.	1997	Quarterly Journal of Economics	19.013	https://academic.oup.com/qje/article-abstract/112/4/1251/1911732	Strength of civic cooperation norms	Per capita income in 1980, proportion of eligible students enrolled in secondary and primary schools in 1960, GINI (income)			Table 7	28	Country	28	Country	OLS	No		Yes	Data Appendix and https://www.worldvaluessurvey.org/WVSDocumentationWVL.jsp	2916	121.5	Mention of spatial autocorrelation on page 1263 but rarely control for it, concluded not a problem because residuals did not differ between countries in and out of the European Community
Values	Knack, S., & Keefer, P. (1997). Does social capital have an economic payoff? A cross-country investigation. The Quarterly journal of economics, 112(4), 1251-1288.	1997	Quarterly Journal of Economics	19.013	https://academic.oup.com/qje/article-abstract/112/4/1251/1911732	Percent trusting	Per capita income in 1980, proportion of eligible students enrolled in secondary and primary schools in 1960, ethnic homogeneity, lawyers (1963)			Table 7	29	Country	29	Country	OLS	No		Yes	Data Appendix and https://www.worldvaluessurvey.org/WVSDocumentationWVL.jsp	2916	121.5	Mention of spatial autocorrelation on page 1263 but rarely control for it, concluded not a problem because residuals did not differ between countries in and out of the European Community
Values	Knack, S., & Keefer, P. (1997). Does social capital have an economic payoff? A cross-country investigation. The Quarterly journal of economics, 112(4), 1251-1288.	1997	Quarterly Journal of Economics	19.013	https://academic.oup.com/qje/article-abstract/112/4/1251/1911732	Strength of civic cooperation norms	Per capita income in 1980, proportion of eligible students enrolled in secondary and primary schools in 1960, ethnic homogeneity, lawyers (1963)			Table 7	29	Country	29	Country	OLS	No		Yes	Data Appendix and https://www.worldvaluessurvey.org/WVSDocumentationWVL.jsp	2916	121.5	Mention of spatial autocorrelation on page 1263 but rarely control for it, concluded not a problem because residuals did not differ between countries in and out of the European Community
Values	Inglehart, R., & Baker, W. E. (2000). Modernization, cultural change, and the persistence of traditional values. American sociological review, 19-51.	2000	American Sociological Review	12.444	https://www.jstor.org/stable/2657288	Traditional/secular-rational values	Religion is very important in respondent's life	r = 0.89		Table 2	65	Country	65	Country	Pearson's correlation	No		Yes	https://www.worldvaluessurvey.org/WVSDocumentationWVL.jsp	2506	119.333
Values	Inglehart, R., & Baker, W. E. (2000). Modernization, cultural change, and the persistence of traditional values. American sociological review, 19-51.	2000	American Sociological Review	12.444	https://www.jstor.org/stable/2657288	Traditional/secular-rational values	Respondent believes in Heaven	r = 0.88		Table 2	65	Country	65	Country	Pearson's correlation	No		Yes	https://www.worldvaluessurvey.org/WVSDocumentationWVL.jsp	2506	119.333
Values	Inglehart, R., & Baker, W. E. (2000). Modernization, cultural change, and the persistence of traditional values. American sociological review, 19-51.	2000	American Sociological Review	12.444	https://www.jstor.org/stable/2657288	Traditional/secular-rational values	One of the respondent's main goals in life has been to make his/her parents proud	r = 0.81		Table 2	65	Country	65	Country	Pearson's correlation	No		Yes	https://www.worldvaluessurvey.org/WVSDocumentationWVL.jsp	2506	119.333
Values	Inglehart, R., & Baker, W. E. (2000). Modernization, cultural change, and the persistence of traditional values. American sociological review, 19-51.	2000	American Sociological Review	12.444	https://www.jstor.org/stable/2657288	Traditional/secular-rational values	Respondent believes in Hell	r = 0.76		Table 2	65	Country	65	Country	Pearson's correlation	No		Yes	https://www.worldvaluessurvey.org/WVSDocumentationWVL.jsp	2506	119.333
Values	Inglehart, R., & Baker, W. E. (2000). Modernization, cultural change, and the persistence of traditional values. American sociological review, 19-51.	2000	American Sociological Review	12.444	https://www.jstor.org/stable/2657288	Traditional/secular-rational values	Respondent attends church regularly	r = 0.75		Table 2	65	Country	65	Country	Pearson's correlation	No		Yes	https://www.worldvaluessurvey.org/WVSDocumentationWVL.jsp	2506	119.333
Values	Inglehart, R., & Baker, W. E. (2000). Modernization, cultural change, and the persistence of traditional values. American sociological review, 19-51.	2000	American Sociological Review	12.444	https://www.jstor.org/stable/2657288	Traditional/secular-rational values	Respondent has a great deal of confidence in country's churches	r = 0.72		Table 2	65	Country	65	Country	Pearson's correlation	No		Yes	https://www.worldvaluessurvey.org/WVSDocumentationWVL.jsp	2506	119.333
Values	Inglehart, R., & Baker, W. E. (2000). Modernization, cultural change, and the persistence of traditional values. American sociological review, 19-51.	2000	American Sociological Review	12.444	https://www.jstor.org/stable/2657288	Traditional/secular-rational values	Respondent gets comfort and strength from religion	r = 0.72		Table 2	65	Country	65	Country	Pearson's correlation	No		Yes	https://www.worldvaluessurvey.org/WVSDocumentationWVL.jsp	2506	119.333
Values	Inglehart, R., & Baker, W. E. (2000). Modernization, cultural change, and the persistence of traditional values. American sociological review, 19-51.	2000	American Sociological Review	12.444	https://www.jstor.org/stable/2657288	Traditional/secular-rational values	Respondent describes self as "a religious person"	r = 0.71		Table 2	65	Country	65	Country	Pearson's correlation	No		Yes	https://www.worldvaluessurvey.org/WVSDocumentationWVL.jsp	2506	119.333
Values	Inglehart, R., & Baker, W. E. (2000). Modernization, cultural change, and the persistence of traditional values. American sociological review, 19-51.	2000	American Sociological Review	12.444	https://www.jstor.org/stable/2657288	Traditional/secular-rational values	Euthanasia is never justifiable	r = 0.66		Table 2	65	Country	65	Country	Pearson's correlation	No		Yes	https://www.worldvaluessurvey.org/WVSDocumentationWVL.jsp	2506	119.333
Values	Inglehart, R., & Baker, W. E. (2000). Modernization, cultural change, and the persistence of traditional values. American sociological review, 19-51.	2000	American Sociological Review	12.444	https://www.jstor.org/stable/2657288	Traditional/secular-rational values	Work is very important in respondent's life	r = 0.65		Table 2	65	Country	65	Country	Pearson's correlation	No		Yes	https://www.worldvaluessurvey.org/WVSDocumentationWVL.jsp	2506	119.333
Values	Inglehart, R., & Baker, W. E. (2000). Modernization, cultural change, and the persistence of traditional values. American sociological review, 19-51.	2000	American Sociological Review	12.444	https://www.jstor.org/stable/2657288	Traditional/secular-rational values	There should be stricter limits on selling foreign goods here	r = 0.63		Table 2	65	Country	65	Country	Pearson's correlation	No		Yes	https://www.worldvaluessurvey.org/WVSDocumentationWVL.jsp	2506	119.333
Values	Inglehart, R., & Baker, W. E. (2000). Modernization, cultural change, and the persistence of traditional values. American sociological review, 19-51.	2000	American Sociological Review	12.444	https://www.jstor.org/stable/2657288	Traditional/secular-rational values	Suicide is never justifiable	r = 0.61		Table 2	65	Country	65	Country	Pearson's correlation	No		Yes	https://www.worldvaluessurvey.org/WVSDocumentationWVL.jsp	2506	119.333
Values	Inglehart, R., & Baker, W. E. (2000). Modernization, cultural change, and the persistence of traditional values. American sociological review, 19-51.	2000	American Sociological Review	12.444	https://www.jstor.org/stable/2657288	Traditional/secular-rational values	Parents' duty is to do their best for their children even at the expense of their own well-being	r = 0.60		Table 2	65	Country	65	Country	Pearson's correlation	No		Yes	https://www.worldvaluessurvey.org/WVSDocumentationWVL.jsp	2506	119.333
Values	Inglehart, R., & Baker, W. E. (2000). Modernization, cultural change, and the persistence of traditional values. American sociological review, 19-51.	2000	American Sociological Review	12.444	https://www.jstor.org/stable/2657288	Traditional/secular-rational values	Respondent seldom or never discusses politics	r = 0.57		Table 2	65	Country	65	Country	Pearson's correlation	No		Yes	https://www.worldvaluessurvey.org/WVSDocumentationWVL.jsp	2506	119.333
Values	Inglehart, R., & Baker, W. E. (2000). Modernization, cultural change, and the persistence of traditional values. American sociological review, 19-51.	2000	American Sociological Review	12.444	https://www.jstor.org/stable/2657288	Traditional/secular-rational values	Respondent places self on right side of a left-right scale	r = 0.57		Table 2	65	Country	65	Country	Pearson's correlation	No		Yes	https://www.worldvaluessurvey.org/WVSDocumentationWVL.jsp	2506	119.333
Values	Inglehart, R., & Baker, W. E. (2000). Modernization, cultural change, and the persistence of traditional values. American sociological review, 19-51.	2000	American Sociological Review	12.444	https://www.jstor.org/stable/2657288	Traditional/secular-rational values	Divorce is never justifiable	r = 0.57		Table 2	65	Country	65	Country	Pearson's correlation	No		Yes	https://www.worldvaluessurvey.org/WVSDocumentationWVL.jsp	2506	119.333
Values	Inglehart, R., & Baker, W. E. (2000). Modernization, cultural change, and the persistence of traditional values. American sociological review, 19-51.	2000	American Sociological Review	12.444	https://www.jstor.org/stable/2657288	Traditional/secular-rational values	There are absolutely clear guidelines about good and evil	r = 0.56		Table 2	65	Country	65	Country	Pearson's correlation	No		Yes	https://www.worldvaluessurvey.org/WVSDocumentationWVL.jsp	2506	119.333
Values	Inglehart, R., & Baker, W. E. (2000). Modernization, cultural change, and the persistence of traditional values. American sociological review, 19-51.	2000	American Sociological Review	12.444	https://www.jstor.org/stable/2657288	Traditional/secular-rational values	Expressing one's own preferences clearly is more important than understanding others' preferences	r = 0.56		Table 2	65	Country	65	Country	Pearson's correlation	No		Yes	https://www.worldvaluessurvey.org/WVSDocumentationWVL.jsp	2506	119.333
Values	Inglehart, R., & Baker, W. E. (2000). Modernization, cultural change, and the persistence of traditional values. American sociological review, 19-51.	2000	American Sociological Review	12.444	https://www.jstor.org/stable/2657288	Traditional/secular-rational values	My country's environmental problems can be solved without any international agreements to handle them	r = 0.56		Table 2	65	Country	65	Country	Pearson's correlation	No		Yes	https://www.worldvaluessurvey.org/WVSDocumentationWVL.jsp	2506	119.333
Values	Inglehart, R., & Baker, W. E. (2000). Modernization, cultural change, and the persistence of traditional values. American sociological review, 19-51.	2000	American Sociological Review	12.444	https://www.jstor.org/stable/2657288	Traditional/secular-rational values	If a woman earns more money than her husband, it's almost certain to cause problems	r = 0.53		Table 2	65	Country	65	Country	Pearson's correlation	No		Yes	https://www.worldvaluessurvey.org/WVSDocumentationWVL.jsp	2506	119.333
Values	Inglehart, R., & Baker, W. E. (2000). Modernization, cultural change, and the persistence of traditional values. American sociological review, 19-51.	2000	American Sociological Review	12.444	https://www.jstor.org/stable/2657288	Traditional/secular-rational values	One must always love and respect one's parents regardless of their behaviour	r = 0.49		Table 2	65	Country	65	Country	Pearson's correlation	No		Yes	https://www.worldvaluessurvey.org/WVSDocumentationWVL.jsp	2506	119.333
Values	Inglehart, R., & Baker, W. E. (2000). Modernization, cultural change, and the persistence of traditional values. American sociological review, 19-51.	2000	American Sociological Review	12.444	https://www.jstor.org/stable/2657288	Traditional/secular-rational values	Family is very important in the respondent's life	r = 0.45		Table 2	65	Country	65	Country	Pearson's correlation	No		Yes	https://www.worldvaluessurvey.org/WVSDocumentationWVL.jsp	2506	119.333
Values	Inglehart, R., & Baker, W. E. (2000). Modernization, cultural change, and the persistence of traditional values. American sociological review, 19-51.	2000	American Sociological Review	12.444	https://www.jstor.org/stable/2657288	Traditional/secular-rational values	Respondent is relatively favourable to having the army rule the country	r = 0.43		Table 2	65	Country	65	Country	Pearson's correlation	No		Yes	https://www.worldvaluessurvey.org/WVSDocumentationWVL.jsp	2506	119.333
Values	Inglehart, R., & Baker, W. E. (2000). Modernization, cultural change, and the persistence of traditional values. American sociological review, 19-51.	2000	American Sociological Review	12.444	https://www.jstor.org/stable/2657288	Traditional/secular-rational values	Respondent favours having a relatively large number of children	r = 0.41		Table 2	65	Country	65	Country	Pearson's correlation	No		Yes	https://www.worldvaluessurvey.org/WVSDocumentationWVL.jsp	2506	119.333
Values	Inglehart, R., & Baker, W. E. (2000). Modernization, cultural change, and the persistence of traditional values. American sociological review, 19-51.	2000	American Sociological Review	12.444	https://www.jstor.org/stable/2657288	Survival/self-expression values	Men make better political leaders than women	r = 0.86		Table 3	65	Country	65	Country	Pearson's correlation	No		Yes	https://www.worldvaluessurvey.org/WVSDocumentationWVL.jsp	2506	119.333
Values	Inglehart, R., & Baker, W. E. (2000). Modernization, cultural change, and the persistence of traditional values. American sociological review, 19-51.	2000	American Sociological Review	12.444	https://www.jstor.org/stable/2657288	Survival/self-expression values	Respondent is dissatisfied with financial situation of his/her household	r = 0.83		Table 3	65	Country	65	Country	Pearson's correlation	No		Yes	https://www.worldvaluessurvey.org/WVSDocumentationWVL.jsp	2506	119.333
Values	Inglehart, R., & Baker, W. E. (2000). Modernization, cultural change, and the persistence of traditional values. American sociological review, 19-51.	2000	American Sociological Review	12.444	https://www.jstor.org/stable/2657288	Survival/self-expression values	A woman has to have children in order to be fulfilled	r = 0.83		Table 3	65	Country	65	Country	Pearson's correlation	No		Yes	https://www.worldvaluessurvey.org/WVSDocumentationWVL.jsp	2506	119.333
Values	Inglehart, R., & Baker, W. E. (2000). Modernization, cultural change, and the persistence of traditional values. American sociological review, 19-51.	2000	American Sociological Review	12.444	https://www.jstor.org/stable/2657288	Survival/self-expression values	Respondent rejects foreigners, homosexuals, and people with AIDS as neighbours	r = 0.81		Table 3	65	Country	65	Country	Pearson's correlation	No		Yes	https://www.worldvaluessurvey.org/WVSDocumentationWVL.jsp	2506	119.333
Values	Inglehart, R., & Baker, W. E. (2000). Modernization, cultural change, and the persistence of traditional values. American sociological review, 19-51.	2000	American Sociological Review	12.444	https://www.jstor.org/stable/2657288	Survival/self-expression values	Respondent favours more emphasis on the development of technology	r = 0.78		Table 3	65	Country	65	Country	Pearson's correlation	No		Yes	https://www.worldvaluessurvey.org/WVSDocumentationWVL.jsp	2506	119.333
Values	Inglehart, R., & Baker, W. E. (2000). Modernization, cultural change, and the persistence of traditional values. American sociological review, 19-51.	2000	American Sociological Review	12.444	https://www.jstor.org/stable/2657288	Survival/self-expression values	Respondent has not recycled things to protect the environment	r = 0.76		Table 3	65	Country	65	Country	Pearson's correlation	No		Yes	https://www.worldvaluessurvey.org/WVSDocumentationWVL.jsp	2506	119.333
Values	Inglehart, R., & Baker, W. E. (2000). Modernization, cultural change, and the persistence of traditional values. American sociological review, 19-51.	2000	American Sociological Review	12.444	https://www.jstor.org/stable/2657288	Survival/self-expression values	Respondent has not attended meeting or signed petition to protect the environment	r = 0.75		Table 3	65	Country	65	Country	Pearson's correlation	No		Yes	https://www.worldvaluessurvey.org/WVSDocumentationWVL.jsp	2506	119.333
Values	Inglehart, R., & Baker, W. E. (2000). Modernization, cultural change, and the persistence of traditional values. American sociological review, 19-51.	2000	American Sociological Review	12.444	https://www.jstor.org/stable/2657288	Survival/self-expression values	When seeking a job, a good income and safe job are more important than a feeling of accomplishment and working with people you like	r = 0.74		Table 3	65	Country	65	Country	Pearson's correlation	No		Yes	https://www.worldvaluessurvey.org/WVSDocumentationWVL.jsp	2506	119.333
Values	Inglehart, R., & Baker, W. E. (2000). Modernization, cultural change, and the persistence of traditional values. American sociological review, 19-51.	2000	American Sociological Review	12.444	https://www.jstor.org/stable/2657288	Survival/self-expression values	Respondent is relatively favourable to state ownership of business and industry	r = 0.74		Table 3	65	Country	65	Country	Pearson's correlation	No		Yes	https://www.worldvaluessurvey.org/WVSDocumentationWVL.jsp	2506	119.333
Values	Inglehart, R., & Baker, W. E. (2000). Modernization, cultural change, and the persistence of traditional values. American sociological review, 19-51.	2000	American Sociological Review	12.444	https://www.jstor.org/stable/2657288	Survival/self-expression values	A child needs a home with both a father and mother to grow up happily	r = 0.73		Table 3	65	Country	65	Country	Pearson's correlation	No		Yes	https://www.worldvaluessurvey.org/WVSDocumentationWVL.jsp	2506	119.333
Values	Inglehart, R., & Baker, W. E. (2000). Modernization, cultural change, and the persistence of traditional values. American sociological review, 19-51.	2000	American Sociological Review	12.444	https://www.jstor.org/stable/2657288	Survival/self-expression values	Respondent does not describe own health as very good	r = 0.73		Table 3	65	Country	65	Country	Pearson's correlation	No		Yes	https://www.worldvaluessurvey.org/WVSDocumentationWVL.jsp	2506	119.333
Values	Inglehart, R., & Baker, W. E. (2000). Modernization, cultural change, and the persistence of traditional values. American sociological review, 19-51.	2000	American Sociological Review	12.444	https://www.jstor.org/stable/2657288	Survival/self-expression values	One must always love and respect one's parents regardless of their behaviour	r = 0.71		Table 3	65	Country	65	Country	Pearson's correlation	No		Yes	https://www.worldvaluessurvey.org/WVSDocumentationWVL.jsp	2506	119.333
Values	Inglehart, R., & Baker, W. E. (2000). Modernization, cultural change, and the persistence of traditional values. American sociological review, 19-51.	2000	American Sociological Review	12.444	https://www.jstor.org/stable/2657288	Survival/self-expression values	When jobs are scarce, men have more right to a job than women	r = 0.69		Table 3	65	Country	65	Country	Pearson's correlation	No		Yes	https://www.worldvaluessurvey.org/WVSDocumentationWVL.jsp	2506	119.333
Values	Inglehart, R., & Baker, W. E. (2000). Modernization, cultural change, and the persistence of traditional values. American sociological review, 19-51.	2000	American Sociological Review	12.444	https://www.jstor.org/stable/2657288	Survival/self-expression values	Prostitution is never justifiable	r = 0.69		Table 3	65	Country	65	Country	Pearson's correlation	No		Yes	https://www.worldvaluessurvey.org/WVSDocumentationWVL.jsp	2506	119.333
Values	Inglehart, R., & Baker, W. E. (2000). Modernization, cultural change, and the persistence of traditional values. American sociological review, 19-51.	2000	American Sociological Review	12.444	https://www.jstor.org/stable/2657288	Survival/self-expression values	Government should take more responsibility to ensure that everyone is provided for	r = 0.68		Table 3	65	Country	65	Country	Pearson's correlation	No		Yes	https://www.worldvaluessurvey.org/WVSDocumentationWVL.jsp	2506	119.333
Values	Inglehart, R., & Baker, W. E. (2000). Modernization, cultural change, and the persistence of traditional values. American sociological review, 19-51.	2000	American Sociological Review	12.444	https://www.jstor.org/stable/2657288	Survival/self-expression values	Respondent does not have much free choice or control over his/her life	r = 0.67		Table 3	65	Country	65	Country	Pearson's correlation	No		Yes	https://www.worldvaluessurvey.org/WVSDocumentationWVL.jsp	2506	119.333
Values	Inglehart, R., & Baker, W. E. (2000). Modernization, cultural change, and the persistence of traditional values. American sociological review, 19-51.	2000	American Sociological Review	12.444	https://www.jstor.org/stable/2657288	Survival/self-expression values	A university education is more important for a boy than a girl	r = 0.67		Table 3	65	Country	65	Country	Pearson's correlation	No		Yes	https://www.worldvaluessurvey.org/WVSDocumentationWVL.jsp	2506	119.333
Values	Inglehart, R., & Baker, W. E. (2000). Modernization, cultural change, and the persistence of traditional values. American sociological review, 19-51.	2000	American Sociological Review	12.444	https://www.jstor.org/stable/2657288	Survival/self-expression values	Respondent does not favor less emphasis on money and material possessions	r = 0.66		Table 3	65	Country	65	Country	Pearson's correlation	No		Yes	https://www.worldvaluessurvey.org/WVSDocumentationWVL.jsp	2506	119.333
Values	Inglehart, R., & Baker, W. E. (2000). Modernization, cultural change, and the persistence of traditional values. American sociological review, 19-51.	2000	American Sociological Review	12.444	https://www.jstor.org/stable/2657288	Survival/self-expression values	Respondent rejects people with criminal records as neighbours	r = 0.66		Table 3	65	Country	65	Country	Pearson's correlation	No		Yes	https://www.worldvaluessurvey.org/WVSDocumentationWVL.jsp	2506	119.333
Values	Inglehart, R., & Baker, W. E. (2000). Modernization, cultural change, and the persistence of traditional values. American sociological review, 19-51.	2000	American Sociological Review	12.444	https://www.jstor.org/stable/2657288	Survival/self-expression values	Respondent rejects heavy drinkers as neighbours	r = 0.64		Table 3	65	Country	65	Country	Pearson's correlation	No		Yes	https://www.worldvaluessurvey.org/WVSDocumentationWVL.jsp	2506	119.333
Values	Inglehart, R., & Baker, W. E. (2000). Modernization, cultural change, and the persistence of traditional values. American sociological review, 19-51.	2000	American Sociological Review	12.444	https://www.jstor.org/stable/2657288	Survival/self-expression values	Hard work is one of the most important things to teach a child	r = 0.65		Table 3	65	Country	65	Country	Pearson's correlation	No		Yes	https://www.worldvaluessurvey.org/WVSDocumentationWVL.jsp	2506	119.333
Values	Inglehart, R., & Baker, W. E. (2000). Modernization, cultural change, and the persistence of traditional values. American sociological review, 19-51.	2000	American Sociological Review	12.444	https://www.jstor.org/stable/2657288	Survival/self-expression values	Imagination is not one of the most important things to teach a child	r = 0.62		Table 3	65	Country	65	Country	Pearson's correlation	No		Yes	https://www.worldvaluessurvey.org/WVSDocumentationWVL.jsp	2506	119.333
Values	Inglehart, R., & Baker, W. E. (2000). Modernization, cultural change, and the persistence of traditional values. American sociological review, 19-51.	2000	American Sociological Review	12.444	https://www.jstor.org/stable/2657288	Survival/self-expression values	Tolerance and respect for others are not the most important things to teach a child	r = 0.62		Table 3	65	Country	65	Country	Pearson's correlation	No		Yes	https://www.worldvaluessurvey.org/WVSDocumentationWVL.jsp	2506	119.333
Values	Inglehart, R., & Baker, W. E. (2000). Modernization, cultural change, and the persistence of traditional values. American sociological review, 19-51.	2000	American Sociological Review	12.444	https://www.jstor.org/stable/2657288	Survival/self-expression values	Scientific discoveries will help, rather than harm, humanity	r = 0.60		Table 3	65	Country	65	Country	Pearson's correlation	No		Yes	https://www.worldvaluessurvey.org/WVSDocumentationWVL.jsp	2506	119.333
Values	Inglehart, R., & Baker, W. E. (2000). Modernization, cultural change, and the persistence of traditional values. American sociological review, 19-51.	2000	American Sociological Review	12.444	https://www.jstor.org/stable/2657288	Survival/self-expression values	Leisure is not very important in life	r = 0.60		Table 3	65	Country	65	Country	Pearson's correlation	No		Yes	https://www.worldvaluessurvey.org/WVSDocumentationWVL.jsp	2506	119.333
Values	Inglehart, R., & Baker, W. E. (2000). Modernization, cultural change, and the persistence of traditional values. American sociological review, 19-51.	2000	American Sociological Review	12.444	https://www.jstor.org/stable/2657288	Survival/self-expression values	Friends are not very important in life	r = 0.56		Table 3	65	Country	65	Country	Pearson's correlation	No		Yes	https://www.worldvaluessurvey.org/WVSDocumentationWVL.jsp	2506	119.333
Values	Inglehart, R., & Baker, W. E. (2000). Modernization, cultural change, and the persistence of traditional values. American sociological review, 19-51.	2000	American Sociological Review	12.444	https://www.jstor.org/stable/2657288	Survival/self-expression values	Having a strong leader who does not bother with parliament and elections would be a good form of government	r = 0.58		Table 3	65	Country	65	Country	Pearson's correlation	No		Yes	https://www.worldvaluessurvey.org/WVSDocumentationWVL.jsp	2506	119.333
Values	Inglehart, R., & Baker, W. E. (2000). Modernization, cultural change, and the persistence of traditional values. American sociological review, 19-51.	2000	American Sociological Review	12.444	https://www.jstor.org/stable/2657288	Survival/self-expression values	Respondent has not taken part and would not take part in a boycott	r = 0.56		Table 3	65	Country	65	Country	Pearson's correlation	No		Yes	https://www.worldvaluessurvey.org/WVSDocumentationWVL.jsp	2506	119.333
Values	Inglehart, R., & Baker, W. E. (2000). Modernization, cultural change, and the persistence of traditional values. American sociological review, 19-51.	2000	American Sociological Review	12.444	https://www.jstor.org/stable/2657288	Survival/self-expression values	Government ownership of business and industry should be increased	r = 0.55		Table 3	65	Country	65	Country	Pearson's correlation	No		Yes	https://www.worldvaluessurvey.org/WVSDocumentationWVL.jsp	2506	119.333
Values	Inglehart, R., & Baker, W. E. (2000). Modernization, cultural change, and the persistence of traditional values. American sociological review, 19-51.	2000	American Sociological Review	12.444	https://www.jstor.org/stable/2657288	Survival/self-expression values	Democracy is not necessarily the best form of government	r = 0.45		Table 3	65	Country	65	Country	Pearson's correlation	No		Yes	https://www.worldvaluessurvey.org/WVSDocumentationWVL.jsp	2506	119.333
Values	Inglehart, R., & Baker, W. E. (2000). Modernization, cultural change, and the persistence of traditional values. American sociological review, 19-51.	2000	American Sociological Review	12.444	https://www.jstor.org/stable/2657288	Survival/self-expression values	Responden opposes sending economic aid to poorer countries	r = 0.42		Table 3	65	Country	65	Country	Pearson's correlation	No		Yes	https://www.worldvaluessurvey.org/WVSDocumentationWVL.jsp	2506	119.333
Values	Inglehart, R., & Baker, W. E. (2000). Modernization, cultural change, and the persistence of traditional values. American sociological review, 19-51.	2000	American Sociological Review	12.444	https://www.jstor.org/stable/2657288	Traditional/secular-rational values	Percentage in the industrial sector	r = 0.60		Page 30	65	Country	65	Country	Pearson's correlation	No		Yes	https://www.worldvaluessurvey.org/WVSDocumentationWVL.jsp	2506	119.333
Values	Inglehart, R., & Baker, W. E. (2000). Modernization, cultural change, and the persistence of traditional values. American sociological review, 19-51.	2000	American Sociological Review	12.444	https://www.jstor.org/stable/2657288	Traditional/secular-rational values	Percentage in the agricultural sector	r = -0.49		Page 31	65	Country	65	Country	Pearson's correlation	No		Yes	https://www.worldvaluessurvey.org/WVSDocumentationWVL.jsp	2506	119.333
Values	Inglehart, R., & Baker, W. E. (2000). Modernization, cultural change, and the persistence of traditional values. American sociological review, 19-51.	2000	American Sociological Review	12.444	https://www.jstor.org/stable/2657288	Traditional/secular-rational values	Percentage in the service sector	r = 0.18		Page 31	65	Country	65	Country	Pearson's correlation	No		Yes	https://www.worldvaluessurvey.org/WVSDocumentationWVL.jsp	2506	119.333
Values	Inglehart, R., & Baker, W. E. (2000). Modernization, cultural change, and the persistence of traditional values. American sociological review, 19-51.	2000	American Sociological Review	12.444	https://www.jstor.org/stable/2657288	Survival/self-expression values	Relative size of the service sector	r = 0.73		Page 31	65	Country	65	Country	Pearson's correlation	No		Yes	https://www.worldvaluessurvey.org/WVSDocumentationWVL.jsp	2506	119.333
Values	Inglehart, R., & Baker, W. E. (2000). Modernization, cultural change, and the persistence of traditional values. American sociological review, 19-51.	2000	American Sociological Review	12.444	https://www.jstor.org/stable/2657288	Survival/self-expression values	Relative size of the industrial sector	r = 0.03		Page 31	65	Country	65	Country	Pearson's correlation	No		Yes	https://www.worldvaluessurvey.org/WVSDocumentationWVL.jsp	2506	119.333
Values	Inglehart, R., & Baker, W. E. (2000). Modernization, cultural change, and the persistence of traditional values. American sociological review, 19-51.	2000	American Sociological Review	12.444	https://www.jstor.org/stable/2657288	Traditional/secular-rational values	Ex-Communist zone, real GDP per capita 1980, percentage employed in industrial sector 1980, percentage employed in service sector 1980			Table 4	49	Country	49	Country	OLS	No		Yes	https://www.worldvaluessurvey.org/WVSDocumentationWVL.jsp	2506	119.333
Values	Inglehart, R., & Baker, W. E. (2000). Modernization, cultural change, and the persistence of traditional values. American sociological review, 19-51.	2000	American Sociological Review	12.444	https://www.jstor.org/stable/2657288	Traditional/secular-rational values	Protestant Europe zone, real GDP per capita 1980, percentage employed in industrial sector 1980, percentage employed in service sector 1980			Table 4	49	Country	49	Country	OLS	No		Yes	https://www.worldvaluessurvey.org/WVSDocumentationWVL.jsp	2506	119.333
Values	Inglehart, R., & Baker, W. E. (2000). Modernization, cultural change, and the persistence of traditional values. American sociological review, 19-51.	2000	American Sociological Review	12.444	https://www.jstor.org/stable/2657288	Traditional/secular-rational values	English-speaking zone, real GDP per capita 1980, percentage employed in industrial sector 1980, percentage employed in service sector 1980			Table 4	49	Country	49	Country	OLS	No		Yes	https://www.worldvaluessurvey.org/WVSDocumentationWVL.jsp	2506	119.333
Values	Inglehart, R., & Baker, W. E. (2000). Modernization, cultural change, and the persistence of traditional values. American sociological review, 19-51.	2000	American Sociological Review	12.444	https://www.jstor.org/stable/2657288	Traditional/secular-rational values	Latin-American zone, real GDP per capita 1980, percentage employed in industrial sector 1980, percentage employed in service sector 1980			Table 4	49	Country	49	Country	OLS	No		Yes	https://www.worldvaluessurvey.org/WVSDocumentationWVL.jsp	2506	119.333
Values	Inglehart, R., & Baker, W. E. (2000). Modernization, cultural change, and the persistence of traditional values. American sociological review, 19-51.	2000	American Sociological Review	12.444	https://www.jstor.org/stable/2657288	Traditional/secular-rational values	African zone, real GDP per capita 1980, percentage employed in industrial sector 1980, percentage employed in service sector 1980			Table 4	49	Country	49	Country	OLS	No		Yes	https://www.worldvaluessurvey.org/WVSDocumentationWVL.jsp	2506	119.333
Values	Inglehart, R., & Baker, W. E. (2000). Modernization, cultural change, and the persistence of traditional values. American sociological review, 19-51.	2000	American Sociological Review	12.444	https://www.jstor.org/stable/2657288	Traditional/secular-rational values	South Asian zone, real GDP per capita 1980, percentage employed in industrial sector 1980, percentage employed in service sector 1980			Table 4	49	Country	49	Country	OLS	No		Yes	https://www.worldvaluessurvey.org/WVSDocumentationWVL.jsp	2506	119.333
Values	Inglehart, R., & Baker, W. E. (2000). Modernization, cultural change, and the persistence of traditional values. American sociological review, 19-51.	2000	American Sociological Review	12.444	https://www.jstor.org/stable/2657288	Traditional/secular-rational values	Orthodox zone, real GDP per capita 1980, percentage employed in industrial sector 1980, percentage employed in service sector 1980			Table 4	49	Country	49	Country	OLS	No		Yes	https://www.worldvaluessurvey.org/WVSDocumentationWVL.jsp	2506	119.333
Values	Inglehart, R., & Baker, W. E. (2000). Modernization, cultural change, and the persistence of traditional values. American sociological review, 19-51.	2000	American Sociological Review	12.444	https://www.jstor.org/stable/2657288	Traditional/secular-rational values	Confucian zone, real GDP per capita 1980, percentage employed in industrial sector 1980, percentage employed in service sector 1980			Table 4	49	Country	49	Country	OLS	No		Yes	https://www.worldvaluessurvey.org/WVSDocumentationWVL.jsp	2506	119.333
Values	Inglehart, R., & Baker, W. E. (2000). Modernization, cultural change, and the persistence of traditional values. American sociological review, 19-51.	2000	American Sociological Review	12.444	https://www.jstor.org/stable/2657288	Survival/self-expression values	Ex-Communist zone, real GDP per capita 1980, percentage employed in industrial sector 1980, percentage employed in service sector 1980			Table 4	49	Country	49	Country	OLS	No		Yes	https://www.worldvaluessurvey.org/WVSDocumentationWVL.jsp	2506	119.333
Values	Inglehart, R., & Baker, W. E. (2000). Modernization, cultural change, and the persistence of traditional values. American sociological review, 19-51.	2000	American Sociological Review	12.444	https://www.jstor.org/stable/2657288	Survival/self-expression values	Protestant Europe zone, real GDP per capita 1980, percentage employed in industrial sector 1980, percentage employed in service sector 1980			Table 4	49	Country	49	Country	OLS	No		Yes	https://www.worldvaluessurvey.org/WVSDocumentationWVL.jsp	2506	119.333
Values	Inglehart, R., & Baker, W. E. (2000). Modernization, cultural change, and the persistence of traditional values. American sociological review, 19-51.	2000	American Sociological Review	12.444	https://www.jstor.org/stable/2657288	Survival/self-expression values	English-speaking zone, real GDP per capita 1980, percentage employed in industrial sector 1980, percentage employed in service sector 1980			Table 4	49	Country	49	Country	OLS	No		Yes	https://www.worldvaluessurvey.org/WVSDocumentationWVL.jsp	2506	119.333
Values	Inglehart, R., & Baker, W. E. (2000). Modernization, cultural change, and the persistence of traditional values. American sociological review, 19-51.	2000	American Sociological Review	12.444	https://www.jstor.org/stable/2657288	Survival/self-expression values	Latin-American zone, real GDP per capita 1980, percentage employed in industrial sector 1980, percentage employed in service sector 1980			Table 4	49	Country	49	Country	OLS	No		Yes	https://www.worldvaluessurvey.org/WVSDocumentationWVL.jsp	2506	119.333
Values	Inglehart, R., & Baker, W. E. (2000). Modernization, cultural change, and the persistence of traditional values. American sociological review, 19-51.	2000	American Sociological Review	12.444	https://www.jstor.org/stable/2657288	Survival/self-expression values	African zone, real GDP per capita 1980, percentage employed in industrial sector 1980, percentage employed in service sector 1980			Table 4	49	Country	49	Country	OLS	No		Yes	https://www.worldvaluessurvey.org/WVSDocumentationWVL.jsp	2506	119.333
Values	Inglehart, R., & Baker, W. E. (2000). Modernization, cultural change, and the persistence of traditional values. American sociological review, 19-51.	2000	American Sociological Review	12.444	https://www.jstor.org/stable/2657288	Survival/self-expression values	South Asian zone, real GDP per capita 1980, percentage employed in industrial sector 1980, percentage employed in service sector 1980			Table 4	49	Country	49	Country	OLS	No		Yes	https://www.worldvaluessurvey.org/WVSDocumentationWVL.jsp	2506	119.333
Values	Inglehart, R., & Baker, W. E. (2000). Modernization, cultural change, and the persistence of traditional values. American sociological review, 19-51.	2000	American Sociological Review	12.444	https://www.jstor.org/stable/2657288	Survival/self-expression values	Orthodox zone, real GDP per capita 1980, percentage employed in industrial sector 1980, percentage employed in service sector 1980			Table 4	49	Country	49	Country	OLS	No		Yes	https://www.worldvaluessurvey.org/WVSDocumentationWVL.jsp	2506	119.333
Values	Inglehart, R., & Baker, W. E. (2000). Modernization, cultural change, and the persistence of traditional values. American sociological review, 19-51.	2000	American Sociological Review	12.444	https://www.jstor.org/stable/2657288	Survival/self-expression values	Confucian zone, real GDP per capita 1980, percentage employed in industrial sector 1980, percentage employed in service sector 1980			Table 4	49	Country	49	Country	OLS	No		Yes	https://www.worldvaluessurvey.org/WVSDocumentationWVL.jsp	2506	119.333
Values	Inglehart, R., & Baker, W. E. (2000). Modernization, cultural change, and the persistence of traditional values. American sociological review, 19-51.	2000	American Sociological Review	12.444	https://www.jstor.org/stable/2657288	Interpersonal trust	GNP per capita	r = 0.60	p < 0.001	Figure 4 note		Country		Country	Pearson's correlation	No		Yes	https://www.worldvaluessurvey.org/WVSDocumentationWVL.jsp	2506	119.333
Values	Inglehart, R., & Baker, W. E. (2000). Modernization, cultural change, and the persistence of traditional values. American sociological review, 19-51.	2000	American Sociological Review	12.444	https://www.jstor.org/stable/2657288	Traditional/secular-rational values	Real GDP per capita 1980, percentage employed in industrial sector			Table 5a	49	Country	49	Country	OLS	No		Yes	https://www.worldvaluessurvey.org/WVSDocumentationWVL.jsp	2506	119.333
Values	Inglehart, R., & Baker, W. E. (2000). Modernization, cultural change, and the persistence of traditional values. American sociological review, 19-51.	2000	American Sociological Review	12.444	https://www.jstor.org/stable/2657288	Traditional/secular-rational values	Real GDP per capita 1980, percentage employed in industrial sector, percentage enrolled in education			Table 5a	46	Country	46	Country	OLS	No		Yes	https://www.worldvaluessurvey.org/WVSDocumentationWVL.jsp	2506	119.333
Values	Inglehart, R., & Baker, W. E. (2000). Modernization, cultural change, and the persistence of traditional values. American sociological review, 19-51.	2000	American Sociological Review	12.444	https://www.jstor.org/stable/2657288	Traditional/secular-rational values	Real GDP per capita 1980, percentage employed in industrial sector, ex-Communist			Table 5a	49	Country	49	Country	OLS	No		Yes	https://www.worldvaluessurvey.org/WVSDocumentationWVL.jsp	2506	119.333
Values	Inglehart, R., & Baker, W. E. (2000). Modernization, cultural change, and the persistence of traditional values. American sociological review, 19-51.	2000	American Sociological Review	12.444	https://www.jstor.org/stable/2657288	Traditional/secular-rational values	Real GDP per capita 1980, percentage employed in industrial sector, historically Catholic			Table 5a	49	Country	49	Country	OLS	No		Yes	https://www.worldvaluessurvey.org/WVSDocumentationWVL.jsp	2506	119.333
Values	Inglehart, R., & Baker, W. E. (2000). Modernization, cultural change, and the persistence of traditional values. American sociological review, 19-51.	2000	American Sociological Review	12.444	https://www.jstor.org/stable/2657288	Traditional/secular-rational values	Real GDP per capita 1980, percentage employed in industrial sector, historically Confucian			Table 5a	49	Country	49	Country	OLS	No		Yes	https://www.worldvaluessurvey.org/WVSDocumentationWVL.jsp	2506	119.333
Values	Inglehart, R., & Baker, W. E. (2000). Modernization, cultural change, and the persistence of traditional values. American sociological review, 19-51.	2000	American Sociological Review	12.444	https://www.jstor.org/stable/2657288	Traditional/secular-rational values	Real GDP per capita 1980, percentage employed in industrial sector, ex-Communist, historically Catholic, historically Confucian			Table 5a	49	Country	49	Country	OLS	No		Yes	https://www.worldvaluessurvey.org/WVSDocumentationWVL.jsp	2506	119.333
Values	Inglehart, R., & Baker, W. E. (2000). Modernization, cultural change, and the persistence of traditional values. American sociological review, 19-51.	2000	American Sociological Review	12.444	https://www.jstor.org/stable/2657288	Survival/self-expression values	Real GDP per capita 1980, percentage employed in industrial sector			Table 5b	49	Country	49	Country	OLS	No		Yes	https://www.worldvaluessurvey.org/WVSDocumentationWVL.jsp	2506	119.333
Values	Inglehart, R., & Baker, W. E. (2000). Modernization, cultural change, and the persistence of traditional values. American sociological review, 19-51.	2000	American Sociological Review	12.444	https://www.jstor.org/stable/2657288	Survival/self-expression values	Real GDP per capita 1980, percentage employed in industrial sector, percentage enrolled in education			Table 5b	46	Country	46	Country	OLS	No		Yes	https://www.worldvaluessurvey.org/WVSDocumentationWVL.jsp	2506	119.333
Values	Inglehart, R., & Baker, W. E. (2000). Modernization, cultural change, and the persistence of traditional values. American sociological review, 19-51.	2000	American Sociological Review	12.444	https://www.jstor.org/stable/2657288	Survival/self-expression values	Real GDP per capita 1980, percentage employed in industrial sector, ex-Communist			Table 5b	49	Country	49	Country	OLS	No		Yes	https://www.worldvaluessurvey.org/WVSDocumentationWVL.jsp	2506	119.333
Values	Inglehart, R., & Baker, W. E. (2000). Modernization, cultural change, and the persistence of traditional values. American sociological review, 19-51.	2000	American Sociological Review	12.444	https://www.jstor.org/stable/2657288	Survival/self-expression values	Real GDP per capita 1980, percentage employed in industrial sector, historically Catholic			Table 5b	49	Country	49	Country	OLS	No		Yes	https://www.worldvaluessurvey.org/WVSDocumentationWVL.jsp	2506	119.333
Values	Inglehart, R., & Baker, W. E. (2000). Modernization, cultural change, and the persistence of traditional values. American sociological review, 19-51.	2000	American Sociological Review	12.444	https://www.jstor.org/stable/2657288	Survival/self-expression values	Real GDP per capita 1980, percentage employed in industrial sector, historically Confucian			Table 5b	49	Country	49	Country	OLS	No		Yes	https://www.worldvaluessurvey.org/WVSDocumentationWVL.jsp	2506	119.333
Values	Inglehart, R., & Baker, W. E. (2000). Modernization, cultural change, and the persistence of traditional values. American sociological review, 19-51.	2000	American Sociological Review	12.444	https://www.jstor.org/stable/2657288	Survival/self-expression values	Real GDP per capita 1980, percentage employed in industrial sector, ex-Communist, historically Catholic, historically Confucian			Table 5b	49	Country	49	Country	OLS	No		Yes	https://www.worldvaluessurvey.org/WVSDocumentationWVL.jsp	2506	119.333
Values	Inglehart, R., & Baker, W. E. (2000). Modernization, cultural change, and the persistence of traditional values. American sociological review, 19-51.	2000	American Sociological Review	12.444	https://www.jstor.org/stable/2657288	Life expectancy 1995	Intergeneration difference in traditional/secular-rational values	r = 0.56	p < 0.001	Page 42	61	Country	61	Country	Pearson's correlation	No		Yes	https://www.worldvaluessurvey.org/WVSDocumentationWVL.jsp	2506	119.333
Values	Inglehart, R., & Baker, W. E. (2000). Modernization, cultural change, and the persistence of traditional values. American sociological review, 19-51.	2000	American Sociological Review	12.444	https://www.jstor.org/stable/2657288	Life expectancy 1995	Intergeneration difference in survival/self-expression values	r = 0.41	p < 0.001	Page 42	61	Country	61	Country	Pearson's correlation	No		Yes	https://www.worldvaluessurvey.org/WVSDocumentationWVL.jsp	2506	119.333
Values	Inglehart, R., & Baker, W. E. (2000). Modernization, cultural change, and the persistence of traditional values. American sociological review, 19-51.	2000	American Sociological Review	12.444	https://www.jstor.org/stable/2657288	Traditional/secular-rational values	Fertility rate 1995	r = -0.75		Footnote 10		Country		Country	Partial correlation	No		Yes	https://www.worldvaluessurvey.org/WVSDocumentationWVL.jsp	2506	119.333
Values	Gelfand, M. J., Raver, J. L., Nishii, L., Leslie, L. M., Lun, J., Lim, B. C., ... & Yamaguchi, S. (2011). Differences between tight and loose cultures: A 33-nation study. science, 332(6033), 1100-1104.	2011	Science	63.798	https://www.science.org/doi/abs/10.1126/science.1197754	Tightness-looseness	Log population density in the year 1500, adjusted for Gross Nation Product (GNP) per capita	r = 0.77	p = 0.01	Page 1102	11	Country	11	Country	Partial correlation	No		Yes	See Supplementary References	822	91.3333
Values	Gelfand, M. J., Raver, J. L., Nishii, L., Leslie, L. M., Lun, J., Lim, B. C., ... & Yamaguchi, S. (2011). Differences between tight and loose cultures: A 33-nation study. science, 332(6033), 1100-1104.	2011	Science	63.798	https://www.science.org/doi/abs/10.1126/science.1197754	Tightness-looseness	Log population density in the year 2000, adjusted for Gross Nation Product (GNP) per capita	r = 0.31	p = 0.10	Page 1102	32	Country	32	Country	Partial correlation	No		Yes	See Supplementary References	822	91.3333
Values	Gelfand, M. J., Raver, J. L., Nishii, L., Leslie, L. M., Lun, J., Lim, B. C., ... & Yamaguchi, S. (2011). Differences between tight and loose cultures: A 33-nation study. science, 332(6033), 1100-1104.	2011	Science	63.798	https://www.science.org/doi/abs/10.1126/science.1197754	Tightness-looseness	Log population density in the year 2000 in rural areas, adjusted for Gross Nation Product (GNP) per capita	r = 0.59	p = 0.02	Page 1102	30	Country	30	Country	Partial correlation	No		Yes	See Supplementary References	822	91.3333
Values	Gelfand, M. J., Raver, J. L., Nishii, L., Leslie, L. M., Lun, J., Lim, B. C., ... & Yamaguchi, S. (2011). Differences between tight and loose cultures: A 33-nation study. science, 332(6033), 1100-1104.	2011	Science	63.798	https://www.science.org/doi/abs/10.1126/science.1197754	Tightness-looseness	Population pressure by 2050, adjusted for Gross Nation Product (GNP) per capita	r = 0.40	p = 0.03	Page 1102	30	Country	30	Country	Partial correlation	No		Yes	See Supplementary References	822	91.3333
Values	Gelfand, M. J., Raver, J. L., Nishii, L., Leslie, L. M., Lun, J., Lim, B. C., ... & Yamaguchi, S. (2011). Differences between tight and loose cultures: A 33-nation study. science, 332(6033), 1100-1104.	2011	Science	63.798	https://www.science.org/doi/abs/10.1126/science.1197754	Tightness-looseness	Percentage of farmland, adjusted for Gross Nation Product (GNP) per capita	r = -0.37	p = 0.05	Page 1102	31	Country	31	Country	Partial correlation	No		Yes	See Supplementary References	822	91.3333
Values	Gelfand, M. J., Raver, J. L., Nishii, L., Leslie, L. M., Lun, J., Lim, B. C., ... & Yamaguchi, S. (2011). Differences between tight and loose cultures: A 33-nation study. science, 332(6033), 1100-1104.	2011	Science	63.798	https://www.science.org/doi/abs/10.1126/science.1197754	Tightness-looseness	Food deprivation, adjusted for Gross Nation Product (GNP) per capita	r = 0.52	p < 0.01	Page 1102	30	Country	30	Country	Partial correlation	No		Yes	See Supplementary References	822	91.3333
Values	Gelfand, M. J., Raver, J. L., Nishii, L., Leslie, L. M., Lun, J., Lim, B. C., ... & Yamaguchi, S. (2011). Differences between tight and loose cultures: A 33-nation study. science, 332(6033), 1100-1104.	2011	Science	63.798	https://www.science.org/doi/abs/10.1126/science.1197754	Tightness-looseness	Food supply, adjusted for Gross Nation Product (GNP) per capita	r = -0.36	p = 0.05	Page 1102	30	Country	30	Country	Partial correlation	No		Yes	See Supplementary References	822	91.3333
Values	Gelfand, M. J., Raver, J. L., Nishii, L., Leslie, L. M., Lun, J., Lim, B. C., ... & Yamaguchi, S. (2011). Differences between tight and loose cultures: A 33-nation study. science, 332(6033), 1100-1104.	2011	Science	63.798	https://www.science.org/doi/abs/10.1126/science.1197754	Tightness-looseness	Food production, adjusted for Gross Nation Product (GNP) per capita	r = -0.40	p = 0.03	Page 1102	31	Country	31	Country	Partial correlation	No		Yes	See Supplementary References	822	91.3333
Values	Gelfand, M. J., Raver, J. L., Nishii, L., Leslie, L. M., Lun, J., Lim, B. C., ... & Yamaguchi, S. (2011). Differences between tight and loose cultures: A 33-nation study. science, 332(6033), 1100-1104.	2011	Science	63.798	https://www.science.org/doi/abs/10.1126/science.1197754	Tightness-looseness	Protein supply, adjusted for Gross Nation Product (GNP) per capita	r = -0.41	p = 0.03	Page 1102	30	Country	30	Country	Partial correlation	No		Yes	See Supplementary References	822	91.3333
Values	Gelfand, M. J., Raver, J. L., Nishii, L., Leslie, L. M., Lun, J., Lim, B. C., ... & Yamaguchi, S. (2011). Differences between tight and loose cultures: A 33-nation study. science, 332(6033), 1100-1104.	2011	Science	63.798	https://www.science.org/doi/abs/10.1126/science.1197754	Tightness-looseness	Fat supply, adjusted for Gross Nation Product (GNP) per capita	r = -0.46	p = 0.01	Page 1102	30	Country	30	Country	Partial correlation	No		Yes	See Supplementary References	822	91.3333
Values	Gelfand, M. J., Raver, J. L., Nishii, L., Leslie, L. M., Lun, J., Lim, B. C., ... & Yamaguchi, S. (2011). Differences between tight and loose cultures: A 33-nation study. science, 332(6033), 1100-1104.	2011	Science	63.798	https://www.science.org/doi/abs/10.1126/science.1197754	Tightness-looseness	Access to safe water, adjusted for Gross Nation Product (GNP) per capita	r = -0.50	p = 0.01	Page 1102	31	Country	31	Country	Partial correlation	No		Yes	See Supplementary References	822	91.3333
Values	Gelfand, M. J., Raver, J. L., Nishii, L., Leslie, L. M., Lun, J., Lim, B. C., ... & Yamaguchi, S. (2011). Differences between tight and loose cultures: A 33-nation study. science, 332(6033), 1100-1104.	2011	Science	63.798	https://www.science.org/doi/abs/10.1126/science.1197754	Tightness-looseness	Air quality, adjusted for Gross Nation Product (GNP) per capita	r = -0.44	p = 0.02	Page 1102	30	Country	30	Country	Partial correlation	No		Yes	See Supplementary References	822	91.3333
Values	Gelfand, M. J., Raver, J. L., Nishii, L., Leslie, L. M., Lun, J., Lim, B. C., ... & Yamaguchi, S. (2011). Differences between tight and loose cultures: A 33-nation study. science, 332(6033), 1100-1104.	2011	Science	63.798	https://www.science.org/doi/abs/10.1126/science.1197754	Tightness-looseness	Natural disaster vulnerability, adjusted for Gross Nation Product (GNP) per capita	r = 0.47	p = 0.01	Page 1102	30	Country	30	Country	Partial correlation	No		Yes	See Supplementary References	822	91.3333
Values	Gelfand, M. J., Raver, J. L., Nishii, L., Leslie, L. M., Lun, J., Lim, B. C., ... & Yamaguchi, S. (2011). Differences between tight and loose cultures: A 33-nation study. science, 332(6033), 1100-1104.	2011	Science	63.798	https://www.science.org/doi/abs/10.1126/science.1197754	Tightness-looseness	Territorial threats from neighbours 1918-2001, adjusted for Gross Nation Product (GNP) per capita	r = 0.41	p = 0.04	Page 1102	27	Country	27	Country	Partial correlation	No		Yes	See Supplementary References	822	91.3333
Values	Gelfand, M. J., Raver, J. L., Nishii, L., Leslie, L. M., Lun, J., Lim, B. C., ... & Yamaguchi, S. (2011). Differences between tight and loose cultures: A 33-nation study. science, 332(6033), 1100-1104.	2011	Science	63.798	https://www.science.org/doi/abs/10.1126/science.1197754	Tightness-looseness	Historical prevalence of pathogens, adjusted for Gross Nation Product (GNP) per capita	r = 0.36	p = 0.05	Page 1103	32	Country	32	Country	Partial correlation	No		Yes	See Supplementary References	822	91.3333
Values	Gelfand, M. J., Raver, J. L., Nishii, L., Leslie, L. M., Lun, J., Lim, B. C., ... & Yamaguchi, S. (2011). Differences between tight and loose cultures: A 33-nation study. science, 332(6033), 1100-1104.	2011	Science	63.798	https://www.science.org/doi/abs/10.1126/science.1197754	Tightness-looseness	Log number of lives lost to communicable diseases, adjusted for Gross Nation Product (GNP) per capita	r = 0.59	p < 0.01	Page 1103	31	Country	31	Country	Partial correlation	No		Yes	See Supplementary References	822	91.3333
Values	Gelfand, M. J., Raver, J. L., Nishii, L., Leslie, L. M., Lun, J., Lim, B. C., ... & Yamaguchi, S. (2011). Differences between tight and loose cultures: A 33-nation study. science, 332(6033), 1100-1104.	2011	Science	63.798	https://www.science.org/doi/abs/10.1126/science.1197754	Tightness-looseness	Log prevalence of tubeculosis per 100000 population, adjusted for Gross Nation Product (GNP) per capita	r = 0.61	p < 0.01	Page 1103	31	Country	31	Country	Partial correlation	No		Yes	See Supplementary References	822	91.3333
Values	Gelfand, M. J., Raver, J. L., Nishii, L., Leslie, L. M., Lun, J., Lim, B. C., ... & Yamaguchi, S. (2011). Differences between tight and loose cultures: A 33-nation study. science, 332(6033), 1100-1104.	2011	Science	63.798	https://www.science.org/doi/abs/10.1126/science.1197754	Tightness-looseness	Log infant mortality rate, adjusted for Gross Nation Product (GNP) per capita	r = 0.42	p = 0.02	Page 1103	32	Country	32	Country	Partial correlation	No		Yes	See Supplementary References	822	91.3333
Values	Gelfand, M. J., Raver, J. L., Nishii, L., Leslie, L. M., Lun, J., Lim, B. C., ... & Yamaguchi, S. (2011). Differences between tight and loose cultures: A 33-nation study. science, 332(6033), 1100-1104.	2011	Science	63.798	https://www.science.org/doi/abs/10.1126/science.1197754	Tightness-looseness	Log child under 5 mortality rate, adjusted for Gross Nation Product (GNP) per capita	r = 0.46	p = 0.01	Page 1103	32	Country	32	Country	Partial correlation	No		Yes	See Supplementary References	822	91.3333
Values	Gelfand, M. J., Raver, J. L., Nishii, L., Leslie, L. M., Lun, J., Lim, B. C., ... & Yamaguchi, S. (2011). Differences between tight and loose cultures: A 33-nation study. science, 332(6033), 1100-1104.	2011	Science	63.798	https://www.science.org/doi/abs/10.1126/science.1197754	Tightness-looseness	Autocratic polity, adjusted for Gross Nation Product (GNP) per capita	r = 0.47	p = 0.01	Page 1103	30	Country	30	Country	Partial correlation	No		Yes	See Supplementary References	822	91.3333
Values	Gelfand, M. J., Raver, J. L., Nishii, L., Leslie, L. M., Lun, J., Lim, B. C., ... & Yamaguchi, S. (2011). Differences between tight and loose cultures: A 33-nation study. science, 332(6033), 1100-1104.	2011	Science	63.798	https://www.science.org/doi/abs/10.1126/science.1197754	Tightness-looseness	Openness of media overall, adjusted for Gross Nation Product (GNP) per capita	r = -0.53	p < 0.01	Page 1103	29	Country	29	Country	Partial correlation	No		Yes	See Supplementary References	822	91.3333
Values	Gelfand, M. J., Raver, J. L., Nishii, L., Leslie, L. M., Lun, J., Lim, B. C., ... & Yamaguchi, S. (2011). Differences between tight and loose cultures: A 33-nation study. science, 332(6033), 1100-1104.	2011	Science	63.798	https://www.science.org/doi/abs/10.1126/science.1197754	Tightness-looseness	Broadcast media laws and regulations, adjusted for Gross Nation Product (GNP) per capita	r = 0.49	p = 0.01	Page 1103	29	Country	29	Country	Partial correlation	No		Yes	See Supplementary References	822	91.3333
Values	Gelfand, M. J., Raver, J. L., Nishii, L., Leslie, L. M., Lun, J., Lim, B. C., ... & Yamaguchi, S. (2011). Differences between tight and loose cultures: A 33-nation study. science, 332(6033), 1100-1104.	2011	Science	63.798	https://www.science.org/doi/abs/10.1126/science.1197754	Tightness-looseness	Broadcast media political pressures and controls, adjusted for Gross Nation Product (GNP) per capita	r = 0.62	p = 0.01	Page 1103	29	Country	29	Country	Partial correlation	No		Yes	See Supplementary References	822	91.3333
Values	Gelfand, M. J., Raver, J. L., Nishii, L., Leslie, L. M., Lun, J., Lim, B. C., ... & Yamaguchi, S. (2011). Differences between tight and loose cultures: A 33-nation study. science, 332(6033), 1100-1104.	2011	Science	63.798	https://www.science.org/doi/abs/10.1126/science.1197754	Tightness-looseness	Print media laws and regulations, adjusted for Gross Nation Product (GNP) per capita	r = 0.37	p = 0.05	Page 1103	29	Country	29	Country	Partial correlation	No		Yes	See Supplementary References	822	91.3333
Values	Gelfand, M. J., Raver, J. L., Nishii, L., Leslie, L. M., Lun, J., Lim, B. C., ... & Yamaguchi, S. (2011). Differences between tight and loose cultures: A 33-nation study. science, 332(6033), 1100-1104.	2011	Science	63.798	https://www.science.org/doi/abs/10.1126/science.1197754	Tightness-looseness	Print media political pressures and controls, adjusted for Gross Nation Product (GNP) per capita	r = 0.46	p = 0.01	Page 1103	29	Country	29	Country	Partial correlation	No		Yes	See Supplementary References	822	91.3333
Values	Gelfand, M. J., Raver, J. L., Nishii, L., Leslie, L. M., Lun, J., Lim, B. C., ... & Yamaguchi, S. (2011). Differences between tight and loose cultures: A 33-nation study. science, 332(6033), 1100-1104.	2011	Science	63.798	https://www.science.org/doi/abs/10.1126/science.1197754	Tightness-looseness	Access to and use of new information and technology, adjusted for Gross Nation Product (GNP) per capita	r = -0.38	p = 0.04	Page 1103	30	Country	30	Country	Partial correlation	No		Yes	See Supplementary References	822	91.3333
Values	Gelfand, M. J., Raver, J. L., Nishii, L., Leslie, L. M., Lun, J., Lim, B. C., ... & Yamaguchi, S. (2011). Differences between tight and loose cultures: A 33-nation study. science, 332(6033), 1100-1104.	2011	Science	63.798	https://www.science.org/doi/abs/10.1126/science.1197754	Tightness-looseness	Political rights, adjusted for Gross Nation Product (GNP) per capita	r = -0.50	p = 0.01	Page 1103	30	Country	30	Country	Partial correlation	No		Yes	See Supplementary References	822	91.3333
Values	Gelfand, M. J., Raver, J. L., Nishii, L., Leslie, L. M., Lun, J., Lim, B. C., ... & Yamaguchi, S. (2011). Differences between tight and loose cultures: A 33-nation study. science, 332(6033), 1100-1104.	2011	Science	63.798	https://www.science.org/doi/abs/10.1126/science.1197754	Tightness-looseness	Civil liberties, adjusted for Gross Nation Product (GNP) per capita	r = -0.45	p = 0.01	Page 1103	30	Country	30	Country	Partial correlation	No		Yes	See Supplementary References	822	91.3333
Values	Gelfand, M. J., Raver, J. L., Nishii, L., Leslie, L. M., Lun, J., Lim, B. C., ... & Yamaguchi, S. (2011). Differences between tight and loose cultures: A 33-nation study. science, 332(6033), 1100-1104.	2011	Science	63.798	https://www.science.org/doi/abs/10.1126/science.1197754	Tightness-looseness	Police presence per capita, adjusted for Gross Nation Product (GNP) per capita	r = 0.31	p = 0.12	Page 1103	27	Country	27	Country	Partial correlation	No		Yes	See Supplementary References	822	91.3333
Values	Gelfand, M. J., Raver, J. L., Nishii, L., Leslie, L. M., Lun, J., Lim, B. C., ... & Yamaguchi, S. (2011). Differences between tight and loose cultures: A 33-nation study. science, 332(6033), 1100-1104.	2011	Science	63.798	https://www.science.org/doi/abs/10.1126/science.1197754	Tightness-looseness	Retention of the death penalty, adjusted for Gross Nation Product (GNP) per capita	r = 0.65	p = 0.01	Page 1103	29	Country	29	Country	Partial correlation	No		Yes	See Supplementary References	822	91.3333
Values	Gelfand, M. J., Raver, J. L., Nishii, L., Leslie, L. M., Lun, J., Lim, B. C., ... & Yamaguchi, S. (2011). Differences between tight and loose cultures: A 33-nation study. science, 332(6033), 1100-1104.	2011	Science	63.798	https://www.science.org/doi/abs/10.1126/science.1197754	Tightness-looseness	Murder per 100000, adjusted for Gross Nation Product (GNP) per capita	r = -0.45	p = 0.01	Page 1103	31	Country	31	Country	Partial correlation	No		Yes	See Supplementary References	822	91.3333
Values	Gelfand, M. J., Raver, J. L., Nishii, L., Leslie, L. M., Lun, J., Lim, B. C., ... & Yamaguchi, S. (2011). Differences between tight and loose cultures: A 33-nation study. science, 332(6033), 1100-1104.	2011	Science	63.798	https://www.science.org/doi/abs/10.1126/science.1197754	Tightness-looseness	Buglaries per 100000, adjusted for Gross Nation Product (GNP) per capita	r = -0.47	p = 0.01	Page 1103	28	Country	28	Country	Partial correlation	No		Yes	See Supplementary References	822	91.3333
Values	Gelfand, M. J., Raver, J. L., Nishii, L., Leslie, L. M., Lun, J., Lim, B. C., ... & Yamaguchi, S. (2011). Differences between tight and loose cultures: A 33-nation study. science, 332(6033), 1100-1104.	2011	Science	63.798	https://www.science.org/doi/abs/10.1126/science.1197754	Tightness-looseness	Volume of crime per 100000, adjusted for Gross Nation Product (GNP) per capita	r = -0.37	p = 0.04	Page 1103	32	Country	32	Country	Partial correlation	No		Yes	See Supplementary References	822	91.3333
Values	Gelfand, M. J., Raver, J. L., Nishii, L., Leslie, L. M., Lun, J., Lim, B. C., ... & Yamaguchi, S. (2011). Differences between tight and loose cultures: A 33-nation study. science, 332(6033), 1100-1104.	2011	Science	63.798	https://www.science.org/doi/abs/10.1126/science.1197754	Tightness-looseness	Percentage attending religious services at least once a week, adjusted for Gross Nation Product (GNP) per capita	r = 0.54	p < 0.01	Page 1103	30	Country	30	Country	Partial correlation	No		Yes	See Supplementary References	822	91.3333
Values	Gelfand, M. J., Raver, J. L., Nishii, L., Leslie, L. M., Lun, J., Lim, B. C., ... & Yamaguchi, S. (2011). Differences between tight and loose cultures: A 33-nation study. science, 332(6033), 1100-1104.	2011	Science	63.798	https://www.science.org/doi/abs/10.1126/science.1197754	Tightness-looseness	Belief in the importance of God, adjusted for Gross Nation Product (GNP) per capita	r = 0.37	p < 0.05	Page 1103	31	Country	31	Country	Partial correlation	No		Yes	See Supplementary References	822	91.3333
Values	Gelfand, M. J., Raver, J. L., Nishii, L., Leslie, L. M., Lun, J., Lim, B. C., ... & Yamaguchi, S. (2011). Differences between tight and loose cultures: A 33-nation study. science, 332(6033), 1100-1104.	2011	Science	63.798	https://www.science.org/doi/abs/10.1126/science.1197754	Tightness-looseness	Percentage reported to have participated in collective action, adjusted for Gross Nation Product (GNP) per capita	r = -0.40	p = 0.03	Page 1103	31	Country	31	Country	Partial correlation	No		Yes	See Supplementary References	822	91.3333
Values	Gelfand, M. J., Raver, J. L., Nishii, L., Leslie, L. M., Lun, J., Lim, B. C., ... & Yamaguchi, S. (2011). Differences between tight and loose cultures: A 33-nation study. science, 332(6033), 1100-1104.	2011	Science	63.798	https://www.science.org/doi/abs/10.1126/science.1197754	Tightness-looseness	Percentage reported would never participate in collective action, adjusted for Gross Nation Product (GNP) per capita	r = 0.36	p = 0.05	Page 1103	31	Country	31	Country	Partial correlation	No		Yes	See Supplementary References	822	91.3333
Values	Gelfand, M. J., Raver, J. L., Nishii, L., Leslie, L. M., Lun, J., Lim, B. C., ... & Yamaguchi, S. (2011). Differences between tight and loose cultures: A 33-nation study. science, 332(6033), 1100-1104.	2011	Science	63.798	https://www.science.org/doi/abs/10.1126/science.1197754	Tightness-looseness	Situational constraint	r = 0.55	p < 0.01	Page 1103		Country		Country	Partial correlation	No		Yes	See Supplementary References	822	91.3333
Values	Gelfand, M. J., Raver, J. L., Nishii, L., Leslie, L. M., Lun, J., Lim, B. C., ... & Yamaguchi, S. (2011). Differences between tight and loose cultures: A 33-nation study. science, 332(6033), 1100-1104.	2011	Science	63.798	https://www.science.org/doi/abs/10.1126/science.1197754					Page 1103		Country		Individual	Multilevel structural equation model	No		Yes	See Supplementary References	822	91.3333
Values	Alesina, A., Giuliano, P., & Nunn, N. (2013). On the origins of gender roles: Women and the plough. The quarterly journal of economics, 128(2), 469-530.	2013	Quarterly Journal of Economics	19.013	https://academic.oup.com/qje/article-abstract/128/2/469/1943509	Female labor force participation in 2000	Traditional plough use, agricultural suitability, tropical climate, presence of large animals, political hierarchies, economic complexity			Table 3	177	Country	177	Country	OLS	No		Yes	See Supplementary Materials	457	57.125	Did not include Tables 9 and 10 because unsure about country-level nature of analysis
Values	Alesina, A., Giuliano, P., & Nunn, N. (2013). On the origins of gender roles: Women and the plough. The quarterly journal of economics, 128(2), 469-530.	2013	Quarterly Journal of Economics	19.013	https://academic.oup.com/qje/article-abstract/128/2/469/1943509	Female labor force participation in 2000	Traditional plough use, agricultural suitability, tropical climate, presence of large animals, political hierarchies, economic complexity, continent fixed effects			Table 3	177	Country	177	Country	OLS	Yes	Continent fixed effects	Yes	See Supplementary Materials	457	57.125	Did not include Tables 9 and 10 because unsure about country-level nature of analysis
Values	Alesina, A., Giuliano, P., & Nunn, N. (2013). On the origins of gender roles: Women and the plough. The quarterly journal of economics, 128(2), 469-530.	2013	Quarterly Journal of Economics	19.013	https://academic.oup.com/qje/article-abstract/128/2/469/1943509	Share of firms with female ownership 2003-2010	Traditional plough use, agricultural suitability, tropical climate, presence of large animals, political hierarchies, economic complexity			Table 3	128	Country	128	Country	OLS	No		Yes	See Supplementary Materials	457	57.125	Did not include Tables 9 and 10 because unsure about country-level nature of analysis
Values	Alesina, A., Giuliano, P., & Nunn, N. (2013). On the origins of gender roles: Women and the plough. The quarterly journal of economics, 128(2), 469-530.	2013	Quarterly Journal of Economics	19.013	https://academic.oup.com/qje/article-abstract/128/2/469/1943509	Share of firms with female ownership 2003-2010	Traditional plough use, agricultural suitability, tropical climate, presence of large animals, political hierarchies, economic complexity, continent fixed effects			Table 3	128	Country	128	Country	OLS	Yes	Continent fixed effects	Yes	See Supplementary Materials	457	57.125	Did not include Tables 9 and 10 because unsure about country-level nature of analysis
Values	Alesina, A., Giuliano, P., & Nunn, N. (2013). On the origins of gender roles: Women and the plough. The quarterly journal of economics, 128(2), 469-530.	2013	Quarterly Journal of Economics	19.013	https://academic.oup.com/qje/article-abstract/128/2/469/1943509	Share of political positions held by women in 2000	Traditional plough use, agricultural suitability, tropical climate, presence of large animals, political hierarchies, economic complexity			Table 3	153	Country	153	Country	OLS	No		Yes	See Supplementary Materials	457	57.125	Did not include Tables 9 and 10 because unsure about country-level nature of analysis
Values	Alesina, A., Giuliano, P., & Nunn, N. (2013). On the origins of gender roles: Women and the plough. The quarterly journal of economics, 128(2), 469-530.	2013	Quarterly Journal of Economics	19.013	https://academic.oup.com/qje/article-abstract/128/2/469/1943509	Share of political positions held by women in 2000	Traditional plough use, agricultural suitability, tropical climate, presence of large animals, political hierarchies, economic complexity, continent fixed effects			Table 3	153	Country	153	Country	OLS	Yes	Continent fixed effects	Yes	See Supplementary Materials	457	57.125	Did not include Tables 9 and 10 because unsure about country-level nature of analysis
Values	Alesina, A., Giuliano, P., & Nunn, N. (2013). On the origins of gender roles: Women and the plough. The quarterly journal of economics, 128(2), 469-530.	2013	Quarterly Journal of Economics	19.013	https://academic.oup.com/qje/article-abstract/128/2/469/1943509	Average effect size	Traditional plough use, agricultural suitability, tropical climate, presence of large animals, political hierarchies, economic complexity			Table 3	153	Country	153	Country	OLS	No		Yes	See Supplementary Materials	457	57.125	Did not include Tables 9 and 10 because unsure about country-level nature of analysis
Values	Alesina, A., Giuliano, P., & Nunn, N. (2013). On the origins of gender roles: Women and the plough. The quarterly journal of economics, 128(2), 469-530.	2013	Quarterly Journal of Economics	19.013	https://academic.oup.com/qje/article-abstract/128/2/469/1943509	Average effect size	Traditional plough use, agricultural suitability, tropical climate, presence of large animals, political hierarchies, economic complexity, continent fixed effects			Table 3	153	Country	153	Country	OLS	Yes	Continent fixed effects	Yes	See Supplementary Materials	457	57.125	Did not include Tables 9 and 10 because unsure about country-level nature of analysis
Values	Alesina, A., Giuliano, P., & Nunn, N. (2013). On the origins of gender roles: Women and the plough. The quarterly journal of economics, 128(2), 469-530.	2013	Quarterly Journal of Economics	19.013	https://academic.oup.com/qje/article-abstract/128/2/469/1943509	Female labor force participation in 2000	Traditional plough use, agricultural suitability, tropical climate, presence of large animals, political hierarchies, economic complexity, log GDP in 2000, log GDP in 2000 squared			Table 4	165	Country	165	Country	OLS	No		Yes	See Supplementary Materials	457	57.125	Did not include Tables 9 and 10 because unsure about country-level nature of analysis
Values	Alesina, A., Giuliano, P., & Nunn, N. (2013). On the origins of gender roles: Women and the plough. The quarterly journal of economics, 128(2), 469-530.	2013	Quarterly Journal of Economics	19.013	https://academic.oup.com/qje/article-abstract/128/2/469/1943509	Female labor force participation in 2000	Traditional plough use, agricultural suitability, tropical climate, presence of large animals, political hierarchies, economic complexity, continent fixed effects, log GDP in 2000, log GDP in 2000 squared			Table 4	165	Country	165	Country	OLS	Yes	Continent fixed effects	Yes	See Supplementary Materials	457	57.125	Did not include Tables 9 and 10 because unsure about country-level nature of analysis
Values	Alesina, A., Giuliano, P., & Nunn, N. (2013). On the origins of gender roles: Women and the plough. The quarterly journal of economics, 128(2), 469-530.	2013	Quarterly Journal of Economics	19.013	https://academic.oup.com/qje/article-abstract/128/2/469/1943509	Share of firms with female ownership 2003-2010	Traditional plough use, agricultural suitability, tropical climate, presence of large animals, political hierarchies, economic complexity, log GDP in 2000, log GDP in 2000 squared			Table 4	123	Country	123	Country	OLS	No		Yes	See Supplementary Materials	457	57.125	Did not include Tables 9 and 10 because unsure about country-level nature of analysis
Values	Alesina, A., Giuliano, P., & Nunn, N. (2013). On the origins of gender roles: Women and the plough. The quarterly journal of economics, 128(2), 469-530.	2013	Quarterly Journal of Economics	19.013	https://academic.oup.com/qje/article-abstract/128/2/469/1943509	Share of firms with female ownership 2003-2010	Traditional plough use, agricultural suitability, tropical climate, presence of large animals, political hierarchies, economic complexity, continent fixed effects, log GDP in 2000, log GDP in 2000 squared			Table 4	123	Country	123	Country	OLS	Yes	Continent fixed effects	Yes	See Supplementary Materials	457	57.125	Did not include Tables 9 and 10 because unsure about country-level nature of analysis
Values	Alesina, A., Giuliano, P., & Nunn, N. (2013). On the origins of gender roles: Women and the plough. The quarterly journal of economics, 128(2), 469-530.	2013	Quarterly Journal of Economics	19.013	https://academic.oup.com/qje/article-abstract/128/2/469/1943509	Share of political positions held by women in 2000	Traditional plough use, agricultural suitability, tropical climate, presence of large animals, political hierarchies, economic complexity, log GDP in 2000, log GDP in 2000 squared			Table 4	144	Country	144	Country	OLS	No		Yes	See Supplementary Materials	457	57.125	Did not include Tables 9 and 10 because unsure about country-level nature of analysis
Values	Alesina, A., Giuliano, P., & Nunn, N. (2013). On the origins of gender roles: Women and the plough. The quarterly journal of economics, 128(2), 469-530.	2013	Quarterly Journal of Economics	19.013	https://academic.oup.com/qje/article-abstract/128/2/469/1943509	Share of political positions held by women in 2000	Traditional plough use, agricultural suitability, tropical climate, presence of large animals, political hierarchies, economic complexity, continent fixed effects, log GDP in 2000, log GDP in 2000 squared			Table 4	144	Country	144	Country	OLS	Yes	Continent fixed effects	Yes	See Supplementary Materials	457	57.125	Did not include Tables 9 and 10 because unsure about country-level nature of analysis
Values	Alesina, A., Giuliano, P., & Nunn, N. (2013). On the origins of gender roles: Women and the plough. The quarterly journal of economics, 128(2), 469-530.	2013	Quarterly Journal of Economics	19.013	https://academic.oup.com/qje/article-abstract/128/2/469/1943509	Average effect size	Traditional plough use, agricultural suitability, tropical climate, presence of large animals, political hierarchies, economic complexity, log GDP in 2000, log GDP in 2000 squared			Table 4	144	Country	144	Country	OLS	No		Yes	See Supplementary Materials	457	57.125	Did not include Tables 9 and 10 because unsure about country-level nature of analysis
Values	Alesina, A., Giuliano, P., & Nunn, N. (2013). On the origins of gender roles: Women and the plough. The quarterly journal of economics, 128(2), 469-530.	2013	Quarterly Journal of Economics	19.013	https://academic.oup.com/qje/article-abstract/128/2/469/1943509	Average effect size	Traditional plough use, agricultural suitability, tropical climate, presence of large animals, political hierarchies, economic complexity, continent fixed effects, log GDP in 2000, log GDP in 2000 squared			Table 4	144	Country	144	Country	OLS	Yes	Continent fixed effects	Yes	See Supplementary Materials	457	57.125	Did not include Tables 9 and 10 because unsure about country-level nature of analysis
Values	Alesina, A., Giuliano, P., & Nunn, N. (2013). On the origins of gender roles: Women and the plough. The quarterly journal of economics, 128(2), 469-530.	2013	Quarterly Journal of Economics	19.013	https://academic.oup.com/qje/article-abstract/128/2/469/1943509	GDP per capita	Female participation in politics	Rho = 0.44		Page 493		Country		Country	Spearman's rank correlation	No		Yes	See Supplementary Materials	457	57.125	Did not include Tables 9 and 10 because unsure about country-level nature of analysis
Values	Alesina, A., Giuliano, P., & Nunn, N. (2013). On the origins of gender roles: Women and the plough. The quarterly journal of economics, 128(2), 469-530.	2013	Quarterly Journal of Economics	19.013	https://academic.oup.com/qje/article-abstract/128/2/469/1943509	GDP per capita	Traditional plough use	Rho = 0.35		Page 494		Country		Country	Spearman's rank correlation	No		Yes	See Supplementary Materials	457	57.125	Did not include Tables 9 and 10 because unsure about country-level nature of analysis
Values	Alesina, A., Giuliano, P., & Nunn, N. (2013). On the origins of gender roles: Women and the plough. The quarterly journal of economics, 128(2), 469-530.	2013	Quarterly Journal of Economics	19.013	https://academic.oup.com/qje/article-abstract/128/2/469/1943509	Female labor force participation in 2000	Traditional plough use, ancestral suitability for agriculture, fraction of ancestral land that was tropical or subtropical, ancestral domestication of large animals, ancestral settlement patterns, ancestral political complexity, log GDP, log GDP squared, practices intensive agriculture, proportion of subsistence from herding, proportion of subsistence from hunting			Table 7	165	Country	165	Country	OLS	No		Yes	See Supplementary Materials	457	57.125	Did not include Tables 9 and 10 because unsure about country-level nature of analysis
Values	Alesina, A., Giuliano, P., & Nunn, N. (2013). On the origins of gender roles: Women and the plough. The quarterly journal of economics, 128(2), 469-530.	2013	Quarterly Journal of Economics	19.013	https://academic.oup.com/qje/article-abstract/128/2/469/1943509	Female labor force participation in 2000	Traditional plough use, ancestral suitability for agriculture, fraction of ancestral land that was tropical or subtropical, ancestral domestication of large animals, ancestral settlement patterns, ancestral political complexity, log GDP, log GDP squared, absence of private property, patrilocal marriages, matrilocal marriages, nuclear family structure, extended family structure			Table 7	163	Country	163	Country	OLS	No		Yes	See Supplementary Materials	457	57.125	Did not include Tables 9 and 10 because unsure about country-level nature of analysis
Values	Alesina, A., Giuliano, P., & Nunn, N. (2013). On the origins of gender roles: Women and the plough. The quarterly journal of economics, 128(2), 469-530.	2013	Quarterly Journal of Economics	19.013	https://academic.oup.com/qje/article-abstract/128/2/469/1943509	Female labor force participation in 2000	Traditional plough use, ancestral suitability for agriculture, fraction of ancestral land that was tropical or subtropical, ancestral domestication of large animals, ancestral settlement patterns, ancestral political complexity, log GDP, log GDP squared, year ethnicity sampled			Table 7	165	Country	165	Country	OLS	No		Yes	See Supplementary Materials	457	57.125	Did not include Tables 9 and 10 because unsure about country-level nature of analysis
Values	Alesina, A., Giuliano, P., & Nunn, N. (2013). On the origins of gender roles: Women and the plough. The quarterly journal of economics, 128(2), 469-530.	2013	Quarterly Journal of Economics	19.013	https://academic.oup.com/qje/article-abstract/128/2/469/1943509	Female labor force participation in 2000	Traditional plough use, ancestral suitability for agriculture, fraction of ancestral land that was tropical or subtropical, ancestral domestication of large animals, ancestral settlement patterns, ancestral political complexity, log GDP, log GDP squared, years of civil conflicts 1816-2007, years of interstate conflicts 1816-2007, ruggedness			Table 7	163	Country	163	Country	OLS	No		Yes	See Supplementary Materials	457	57.125	Did not include Tables 9 and 10 because unsure about country-level nature of analysis
Values	Alesina, A., Giuliano, P., & Nunn, N. (2013). On the origins of gender roles: Women and the plough. The quarterly journal of economics, 128(2), 469-530.	2013	Quarterly Journal of Economics	19.013	https://academic.oup.com/qje/article-abstract/128/2/469/1943509	Female labor force participation in 2000	Traditional plough use, ancestral suitability for agriculture, fraction of ancestral land that was tropical or subtropical, ancestral domestication of large animals, ancestral settlement patterns, ancestral political complexity, log GDP, log GDP squared, Communism, fraction of European descent			Table 7	153	Country	153	Country	OLS	No		Yes	See Supplementary Materials	457	57.125	Did not include Tables 9 and 10 because unsure about country-level nature of analysis
Values	Alesina, A., Giuliano, P., & Nunn, N. (2013). On the origins of gender roles: Women and the plough. The quarterly journal of economics, 128(2), 469-530.	2013	Quarterly Journal of Economics	19.013	https://academic.oup.com/qje/article-abstract/128/2/469/1943509	Female labor force participation in 2000	Traditional plough use, ancestral suitability for agriculture, fraction of ancestral land that was tropical or subtropical, ancestral domestication of large animals, ancestral settlement patterns, ancestral political complexity, log GDP, log GDP squared, oil production per capita, agricultural share of GDP, manufacturing share of GDP, services share of GDP			Table 7	154	Country	154	Country	OLS	No		Yes	See Supplementary Materials	457	57.125	Did not include Tables 9 and 10 because unsure about country-level nature of analysis
Values	Alesina, A., Giuliano, P., & Nunn, N. (2013). On the origins of gender roles: Women and the plough. The quarterly journal of economics, 128(2), 469-530.	2013	Quarterly Journal of Economics	19.013	https://academic.oup.com/qje/article-abstract/128/2/469/1943509	Female labor force participation in 2000	Traditional plough use, ancestral suitability for agriculture, fraction of ancestral land that was tropical or subtropical, ancestral domestication of large animals, ancestral settlement patterns, ancestral political complexity, log GDP, log GDP squared, fraction of population Catholic, fraction of population Protestant, fraction of population Christian (other), fraction of population Muslim, fra…			Table 7	163	Country	163	Country	OLS	No		Yes	See Supplementary Materials	457	57.125	Did not include Tables 9 and 10 because unsure about country-level nature of analysis
Values	Alesina, A., Giuliano, P., & Nunn, N. (2013). On the origins of gender roles: Women and the plough. The quarterly journal of economics, 128(2), 469-530.	2013	Quarterly Journal of Economics	19.013	https://academic.oup.com/qje/article-abstract/128/2/469/1943509	Female labor force participation in 2000	Traditional plough use, ancestral suitability for agriculture, fraction of ancestral land that was tropical or subtropical, ancestral domestication of large animals, ancestral settlement patterns, ancestral political complexity, log GDP, log GDP squared, practices intensive agriculture, proportion of subsistence from herding, proportion of subsistence from hunting, absence of private property, pa…			Table 7	142	Country	142	Country	OLS	No		Yes	See Supplementary Materials	457	57.125	Did not include Tables 9 and 10 because unsure about country-level nature of analysis
Values	Alesina, A., Giuliano, P., & Nunn, N. (2013). On the origins of gender roles: Women and the plough. The quarterly journal of economics, 128(2), 469-530.	2013	Quarterly Journal of Economics	19.013	https://academic.oup.com/qje/article-abstract/128/2/469/1943509	Female labor force participation in 2000	Traditional plough use, ancestral suitability for agriculture, fraction of ancestral land that was tropical or subtropical, ancestral domestication of large animals, ancestral settlement patterns, ancestral political complexity, log GDP, log GDP squared			Table 8	160	Country	160	Country	2SLS	No		Yes	See Supplementary Materials	457	57.125	Did not include Tables 9 and 10 because unsure about country-level nature of analysis
Values	Alesina, A., Giuliano, P., & Nunn, N. (2013). On the origins of gender roles: Women and the plough. The quarterly journal of economics, 128(2), 469-530.	2013	Quarterly Journal of Economics	19.013	https://academic.oup.com/qje/article-abstract/128/2/469/1943509	Female labor force participation in 2000	Traditional plough use, ancestral suitability for agriculture, fraction of ancestral land that was tropical or subtropical, ancestral domestication of large animals, ancestral settlement patterns, ancestral political complexity, log GDP, log GDP squared, continent fixed effects			Table 8	160	Country	160	Country	2SLS	Yes	Continent fixed effects	Yes	See Supplementary Materials	457	57.125	Did not include Tables 9 and 10 because unsure about country-level nature of analysis
Values	Alesina, A., Giuliano, P., & Nunn, N. (2013). On the origins of gender roles: Women and the plough. The quarterly journal of economics, 128(2), 469-530.	2013	Quarterly Journal of Economics	19.013	https://academic.oup.com/qje/article-abstract/128/2/469/1943509	Share of firms with female ownership 2003-2010	Traditional plough use, ancestral suitability for agriculture, fraction of ancestral land that was tropical or subtropical, ancestral domestication of large animals, ancestral settlement patterns, ancestral political complexity, log GDP, log GDP squared			Table 8	122	Country	122	Country	2SLS	No		Yes	See Supplementary Materials	457	57.125	Did not include Tables 9 and 10 because unsure about country-level nature of analysis
Values	Alesina, A., Giuliano, P., & Nunn, N. (2013). On the origins of gender roles: Women and the plough. The quarterly journal of economics, 128(2), 469-530.	2013	Quarterly Journal of Economics	19.013	https://academic.oup.com/qje/article-abstract/128/2/469/1943509	Share of firms with female ownership 2003-2010	Traditional plough use, ancestral suitability for agriculture, fraction of ancestral land that was tropical or subtropical, ancestral domestication of large animals, ancestral settlement patterns, ancestral political complexity, log GDP, log GDP squared, continent fixed effects			Table 8	122	Country	122	Country	2SLS	Yes	Continent fixed effects	Yes	See Supplementary Materials	457	57.125	Did not include Tables 9 and 10 because unsure about country-level nature of analysis
Values	Alesina, A., Giuliano, P., & Nunn, N. (2013). On the origins of gender roles: Women and the plough. The quarterly journal of economics, 128(2), 469-530.	2013	Quarterly Journal of Economics	19.013	https://academic.oup.com/qje/article-abstract/128/2/469/1943509	Share of political positions held by women in 2000	Traditional plough use, ancestral suitability for agriculture, fraction of ancestral land that was tropical or subtropical, ancestral domestication of large animals, ancestral settlement patterns, ancestral political complexity, log GDP, log GDP squared			Table 8	140	Country	140	Country	2SLS	No		Yes	See Supplementary Materials	457	57.125	Did not include Tables 9 and 10 because unsure about country-level nature of analysis
Values	Alesina, A., Giuliano, P., & Nunn, N. (2013). On the origins of gender roles: Women and the plough. The quarterly journal of economics, 128(2), 469-530.	2013	Quarterly Journal of Economics	19.013	https://academic.oup.com/qje/article-abstract/128/2/469/1943509	Share of political positions held by women in 2000	Traditional plough use, ancestral suitability for agriculture, fraction of ancestral land that was tropical or subtropical, ancestral domestication of large animals, ancestral settlement patterns, ancestral political complexity, log GDP, log GDP squared, continent fixed effects			Table 8	140	Country	140	Country	2SLS	Yes	Continent fixed effects	Yes	See Supplementary Materials	457	57.125	Did not include Tables 9 and 10 because unsure about country-level nature of analysis
Values	Alesina, A., Giuliano, P., & Nunn, N. (2013). On the origins of gender roles: Women and the plough. The quarterly journal of economics, 128(2), 469-530.	2013	Quarterly Journal of Economics	19.013	https://academic.oup.com/qje/article-abstract/128/2/469/1943509	Average effect size	Traditional plough use, ancestral suitability for agriculture, fraction of ancestral land that was tropical or subtropical, ancestral domestication of large animals, ancestral settlement patterns, ancestral political complexity, log GDP, log GDP squared			Table 8	104	Country	104	Country	2SLS	No		Yes	See Supplementary Materials	457	57.125	Did not include Tables 9 and 10 because unsure about country-level nature of analysis
Values	Alesina, A., Giuliano, P., & Nunn, N. (2013). On the origins of gender roles: Women and the plough. The quarterly journal of economics, 128(2), 469-530.	2013	Quarterly Journal of Economics	19.013	https://academic.oup.com/qje/article-abstract/128/2/469/1943509	Average effect size	Traditional plough use, ancestral suitability for agriculture, fraction of ancestral land that was tropical or subtropical, ancestral domestication of large animals, ancestral settlement patterns, ancestral political complexity, log GDP, log GDP squared, continent fixed effects			Table 8	104	Country	104	Country	2SLS	Yes	Continent fixed effects	Yes	See Supplementary Materials	457	57.125	Did not include Tables 9 and 10 because unsure about country-level nature of analysis
Values	Schmitt, D. P., Realo, A., Voracek, M., & Allik, J. (2008). Why can't a man be more like a woman? Sex differences in Big Five personality traits across 55 cultures. Journal of personality and social psychology, 94(1), 168.	2008	Journal of Personality and Social Psychology	8.46	https://www.researchgate.net/publication/24001221_Why_Can%27t_a_Man_Be_More_Like_a_Woman_Sex_Differences_in_Big_Five_Personality_Traits_Across_55_Cultures_vol_94_pg_168_2008	National sex differences in neuroticism	Geographic world region	F = 2.43	p < 0.05	Page 174	55	Country	55	Country	ANOVA	No		No		639	49.1538
Values	Schmitt, D. P., Realo, A., Voracek, M., & Allik, J. (2008). Why can't a man be more like a woman? Sex differences in Big Five personality traits across 55 cultures. Journal of personality and social psychology, 94(1), 168.	2008	Journal of Personality and Social Psychology	8.46	https://www.researchgate.net/publication/24001221_Why_Can%27t_a_Man_Be_More_Like_a_Woman_Sex_Differences_in_Big_Five_Personality_Traits_Across_55_Cultures_vol_94_pg_168_2008	National sex differences in extraversion	Geographic world region	F = 2.14	p < 0.05	Page 174	55	Country	55	Country	ANOVA	No		No		639	49.1538
Values	Schmitt, D. P., Realo, A., Voracek, M., & Allik, J. (2008). Why can't a man be more like a woman? Sex differences in Big Five personality traits across 55 cultures. Journal of personality and social psychology, 94(1), 168.	2008	Journal of Personality and Social Psychology	8.46	https://www.researchgate.net/publication/24001221_Why_Can%27t_a_Man_Be_More_Like_a_Woman_Sex_Differences_in_Big_Five_Personality_Traits_Across_55_Cultures_vol_94_pg_168_2008	General Sex Difference Index	Mean value of men for Neuroticism, Extraversion, Agreeableness, and Conscientiousness	r = 0.69	p < 0.001	Page 174	55	Country	55	Country	Pearson's correlation	No		No		639	49.1538
Values	Schmitt, D. P., Realo, A., Voracek, M., & Allik, J. (2008). Why can't a man be more like a woman? Sex differences in Big Five personality traits across 55 cultures. Journal of personality and social psychology, 94(1), 168.	2008	Journal of Personality and Social Psychology	8.46	https://www.researchgate.net/publication/24001221_Why_Can%27t_a_Man_Be_More_Like_a_Woman_Sex_Differences_in_Big_Five_Personality_Traits_Across_55_Cultures_vol_94_pg_168_2008	General Sex Difference Index	Mean value of women for Neuroticism, Extraversion, Agreeableness, and Conscientiousness	r = 0.25	p = 0.06	Page 174	55	Country	55	Country	Pearson's correlation	No		No		639	49.1538
Values	Schmitt, D. P., Realo, A., Voracek, M., & Allik, J. (2008). Why can't a man be more like a woman? Sex differences in Big Five personality traits across 55 cultures. Journal of personality and social psychology, 94(1), 168.	2008	Journal of Personality and Social Psychology	8.46	https://www.researchgate.net/publication/24001221_Why_Can%27t_a_Man_Be_More_Like_a_Woman_Sex_Differences_in_Big_Five_Personality_Traits_Across_55_Cultures_vol_94_pg_168_2008	General Sex Difference Index	Geographic world region	F = 4.03	p < 0.001	Page 174	55	Country	55	Country	ANOVA	No		No		639	49.1538
Values	Schmitt, D. P., Realo, A., Voracek, M., & Allik, J. (2008). Why can't a man be more like a woman? Sex differences in Big Five personality traits across 55 cultures. Journal of personality and social psychology, 94(1), 168.	2008	Journal of Personality and Social Psychology	8.46	https://www.researchgate.net/publication/24001221_Why_Can%27t_a_Man_Be_More_Like_a_Woman_Sex_Differences_in_Big_Five_Personality_Traits_Across_55_Cultures_vol_94_pg_168_2008	General Sex Difference Index	Mean level sex differences	r = 0.73	p < 0.001	Figure 2 caption	27	Country	27	Country	Pearson's correlation	No		No		639	49.1538
Values	Schmitt, D. P., Realo, A., Voracek, M., & Allik, J. (2008). Why can't a man be more like a woman? Sex differences in Big Five personality traits across 55 cultures. Journal of personality and social psychology, 94(1), 168.	2008	Journal of Personality and Social Psychology	8.46	https://www.researchgate.net/publication/24001221_Why_Can%27t_a_Man_Be_More_Like_a_Woman_Sex_Differences_in_Big_Five_Personality_Traits_Across_55_Cultures_vol_94_pg_168_2008	Mean value of men for Neuroticism, Extraversion, Agreeableness, and Conscientiousness	Human Development Index	r = 0.56	p < 0.001	Page 176	55	Country	55	Country	Pearson's correlation	No		No		639	49.1538
Values	Schmitt, D. P., Realo, A., Voracek, M., & Allik, J. (2008). Why can't a man be more like a woman? Sex differences in Big Five personality traits across 55 cultures. Journal of personality and social psychology, 94(1), 168.	2008	Journal of Personality and Social Psychology	8.46	https://www.researchgate.net/publication/24001221_Why_Can%27t_a_Man_Be_More_Like_a_Woman_Sex_Differences_in_Big_Five_Personality_Traits_Across_55_Cultures_vol_94_pg_168_2008	Mean value of women for Neuroticism, Extraversion, Agreeableness, and Conscientiousness	Human Development Index	r = 0.17	p = 0.22	Page 176	55	Country	55	Country	Pearson's correlation	No		No		639	49.1538
Values	Schmitt, D. P., Realo, A., Voracek, M., & Allik, J. (2008). Why can't a man be more like a woman? Sex differences in Big Five personality traits across 55 cultures. Journal of personality and social psychology, 94(1), 168.	2008	Journal of Personality and Social Psychology	8.46	https://www.researchgate.net/publication/24001221_Why_Can%27t_a_Man_Be_More_Like_a_Woman_Sex_Differences_in_Big_Five_Personality_Traits_Across_55_Cultures_vol_94_pg_168_2008	Sex difference in blood pressure	Human Development Index	r = 0.41	p < 0.01	Page 176	45	Country	45	Country	Pearson's correlation	No		No		639	49.1538
Values	Schmitt, D. P., Realo, A., Voracek, M., & Allik, J. (2008). Why can't a man be more like a woman? Sex differences in Big Five personality traits across 55 cultures. Journal of personality and social psychology, 94(1), 168.	2008	Journal of Personality and Social Psychology	8.46	https://www.researchgate.net/publication/24001221_Why_Can%27t_a_Man_Be_More_Like_a_Woman_Sex_Differences_in_Big_Five_Personality_Traits_Across_55_Cultures_vol_94_pg_168_2008	General Sex Difference Index	Traditional/secular-rational values	r = 0.14	p > 0.05	Table 2	45	Country	45	Country	Pearson's correlation	No		No		639	49.1538
Values	Schmitt, D. P., Realo, A., Voracek, M., & Allik, J. (2008). Why can't a man be more like a woman? Sex differences in Big Five personality traits across 55 cultures. Journal of personality and social psychology, 94(1), 168.	2008	Journal of Personality and Social Psychology	8.46	https://www.researchgate.net/publication/24001221_Why_Can%27t_a_Man_Be_More_Like_a_Woman_Sex_Differences_in_Big_Five_Personality_Traits_Across_55_Cultures_vol_94_pg_168_2008	General Sex Difference Index	Survival/self-expression values	r = 0.29	p < 0.05	Table 2	45	Country	45	Country	Pearson's correlation	No		No		639	49.1538
Values	Schmitt, D. P., Realo, A., Voracek, M., & Allik, J. (2008). Why can't a man be more like a woman? Sex differences in Big Five personality traits across 55 cultures. Journal of personality and social psychology, 94(1), 168.	2008	Journal of Personality and Social Psychology	8.46	https://www.researchgate.net/publication/24001221_Why_Can%27t_a_Man_Be_More_Like_a_Woman_Sex_Differences_in_Big_Five_Personality_Traits_Across_55_Cultures_vol_94_pg_168_2008	General Sex Difference Index	Materialist values	r = -0.33	p < 0.05	Table 2	45	Country	45	Country	Pearson's correlation	No		No		639	49.1538
Values	Schmitt, D. P., Realo, A., Voracek, M., & Allik, J. (2008). Why can't a man be more like a woman? Sex differences in Big Five personality traits across 55 cultures. Journal of personality and social psychology, 94(1), 168.	2008	Journal of Personality and Social Psychology	8.46	https://www.researchgate.net/publication/24001221_Why_Can%27t_a_Man_Be_More_Like_a_Woman_Sex_Differences_in_Big_Five_Personality_Traits_Across_55_Cultures_vol_94_pg_168_2008	General Sex Difference Index	Postmaterialist values	r = 0.45	p < 0.05	Table 2	45	Country	45	Country	Pearson's correlation	No		No		639	49.1538
Values	Schmitt, D. P., Realo, A., Voracek, M., & Allik, J. (2008). Why can't a man be more like a woman? Sex differences in Big Five personality traits across 55 cultures. Journal of personality and social psychology, 94(1), 168.	2008	Journal of Personality and Social Psychology	8.46	https://www.researchgate.net/publication/24001221_Why_Can%27t_a_Man_Be_More_Like_a_Woman_Sex_Differences_in_Big_Five_Personality_Traits_Across_55_Cultures_vol_94_pg_168_2008	General Sex Difference Index	Interpersonal trust	r = -0.14	p > 0.05	Table 2	46	Country	46	Country	Pearson's correlation	No		No		639	49.1538
Values	Schmitt, D. P., Realo, A., Voracek, M., & Allik, J. (2008). Why can't a man be more like a woman? Sex differences in Big Five personality traits across 55 cultures. Journal of personality and social psychology, 94(1), 168.	2008	Journal of Personality and Social Psychology	8.46	https://www.researchgate.net/publication/24001221_Why_Can%27t_a_Man_Be_More_Like_a_Woman_Sex_Differences_in_Big_Five_Personality_Traits_Across_55_Cultures_vol_94_pg_168_2008	General Sex Difference Index	Life satisfaction	r = 0.32	p < 0.05	Table 2	46	Country	46	Country	Pearson's correlation	No		No		639	49.1538
Values	Schmitt, D. P., Realo, A., Voracek, M., & Allik, J. (2008). Why can't a man be more like a woman? Sex differences in Big Five personality traits across 55 cultures. Journal of personality and social psychology, 94(1), 168.	2008	Journal of Personality and Social Psychology	8.46	https://www.researchgate.net/publication/24001221_Why_Can%27t_a_Man_Be_More_Like_a_Woman_Sex_Differences_in_Big_Five_Personality_Traits_Across_55_Cultures_vol_94_pg_168_2008	General Sex Difference Index	Power distance	r = -0.21	p > 0.05	Table 2	45	Country	45	Country	Pearson's correlation	No		No		639	49.1538
Values	Schmitt, D. P., Realo, A., Voracek, M., & Allik, J. (2008). Why can't a man be more like a woman? Sex differences in Big Five personality traits across 55 cultures. Journal of personality and social psychology, 94(1), 168.	2008	Journal of Personality and Social Psychology	8.46	https://www.researchgate.net/publication/24001221_Why_Can%27t_a_Man_Be_More_Like_a_Woman_Sex_Differences_in_Big_Five_Personality_Traits_Across_55_Cultures_vol_94_pg_168_2008	General Sex Difference Index	Uncertainty avoidance	r = 0.17	p > 0.05	Table 2	45	Country	45	Country	Pearson's correlation	No		No		639	49.1538
Values	Schmitt, D. P., Realo, A., Voracek, M., & Allik, J. (2008). Why can't a man be more like a woman? Sex differences in Big Five personality traits across 55 cultures. Journal of personality and social psychology, 94(1), 168.	2008	Journal of Personality and Social Psychology	8.46	https://www.researchgate.net/publication/24001221_Why_Can%27t_a_Man_Be_More_Like_a_Woman_Sex_Differences_in_Big_Five_Personality_Traits_Across_55_Cultures_vol_94_pg_168_2008	General Sex Difference Index	Individualism	r = 0.48	p < 0.05	Table 2	45	Country	45	Country	Pearson's correlation	No		No		639	49.1538
Values	Schmitt, D. P., Realo, A., Voracek, M., & Allik, J. (2008). Why can't a man be more like a woman? Sex differences in Big Five personality traits across 55 cultures. Journal of personality and social psychology, 94(1), 168.	2008	Journal of Personality and Social Psychology	8.46	https://www.researchgate.net/publication/24001221_Why_Can%27t_a_Man_Be_More_Like_a_Woman_Sex_Differences_in_Big_Five_Personality_Traits_Across_55_Cultures_vol_94_pg_168_2008	General Sex Difference Index	Masculinity	r = 0.08	p > 0.05	Table 2	45	Country	45	Country	Pearson's correlation	No		No		639	49.1538
Values	Schmitt, D. P., Realo, A., Voracek, M., & Allik, J. (2008). Why can't a man be more like a woman? Sex differences in Big Five personality traits across 55 cultures. Journal of personality and social psychology, 94(1), 168.	2008	Journal of Personality and Social Psychology	8.46	https://www.researchgate.net/publication/24001221_Why_Can%27t_a_Man_Be_More_Like_a_Woman_Sex_Differences_in_Big_Five_Personality_Traits_Across_55_Cultures_vol_94_pg_168_2008	General Sex Difference Index	Human Development Index (rank)	r = 0.50	p < 0.05	Table 2	53	Country	53	Country	Pearson's correlation	No		No		639	49.1538
Values	Schmitt, D. P., Realo, A., Voracek, M., & Allik, J. (2008). Why can't a man be more like a woman? Sex differences in Big Five personality traits across 55 cultures. Journal of personality and social psychology, 94(1), 168.	2008	Journal of Personality and Social Psychology	8.46	https://www.researchgate.net/publication/24001221_Why_Can%27t_a_Man_Be_More_Like_a_Woman_Sex_Differences_in_Big_Five_Personality_Traits_Across_55_Cultures_vol_94_pg_168_2008	General Sex Difference Index	GDP per capita (US dollars)	r = 0.39	p < 0.05	Table 2	53	Country	53	Country	Pearson's correlation	No		No		639	49.1538
Values	Schmitt, D. P., Realo, A., Voracek, M., & Allik, J. (2008). Why can't a man be more like a woman? Sex differences in Big Five personality traits across 55 cultures. Journal of personality and social psychology, 94(1), 168.	2008	Journal of Personality and Social Psychology	8.46	https://www.researchgate.net/publication/24001221_Why_Can%27t_a_Man_Be_More_Like_a_Woman_Sex_Differences_in_Big_Five_Personality_Traits_Across_55_Cultures_vol_94_pg_168_2008	General Sex Difference Index	Life expectancy	r = 0.48	p < 0.05	Table 2	53	Country	53	Country	Pearson's correlation	No		No		639	49.1538
Values	Schmitt, D. P., Realo, A., Voracek, M., & Allik, J. (2008). Why can't a man be more like a woman? Sex differences in Big Five personality traits across 55 cultures. Journal of personality and social psychology, 94(1), 168.	2008	Journal of Personality and Social Psychology	8.46	https://www.researchgate.net/publication/24001221_Why_Can%27t_a_Man_Be_More_Like_a_Woman_Sex_Differences_in_Big_Five_Personality_Traits_Across_55_Cultures_vol_94_pg_168_2008	General Sex Difference Index	School enrollment	r = -0.14	p > 0.05	Table 2	53	Country	53	Country	Pearson's correlation	No		No		639	49.1538
Values	Schmitt, D. P., Realo, A., Voracek, M., & Allik, J. (2008). Why can't a man be more like a woman? Sex differences in Big Five personality traits across 55 cultures. Journal of personality and social psychology, 94(1), 168.	2008	Journal of Personality and Social Psychology	8.46	https://www.researchgate.net/publication/24001221_Why_Can%27t_a_Man_Be_More_Like_a_Woman_Sex_Differences_in_Big_Five_Personality_Traits_Across_55_Cultures_vol_94_pg_168_2008	General Sex Difference Index	GINI Index	r = -0.16	p > 0.05	Table 2	47	Country	47	Country	Pearson's correlation	No		No		639	49.1538
Values	Schmitt, D. P., Realo, A., Voracek, M., & Allik, J. (2008). Why can't a man be more like a woman? Sex differences in Big Five personality traits across 55 cultures. Journal of personality and social psychology, 94(1), 168.	2008	Journal of Personality and Social Psychology	8.46	https://www.researchgate.net/publication/24001221_Why_Can%27t_a_Man_Be_More_Like_a_Woman_Sex_Differences_in_Big_Five_Personality_Traits_Across_55_Cultures_vol_94_pg_168_2008	General Sex Difference Index	Sex ratio in total population	r = -0.38	p < 0.05	Table 2	55	Country	55	Country	Pearson's correlation	No		No		639	49.1538
Values	Schmitt, D. P., Realo, A., Voracek, M., & Allik, J. (2008). Why can't a man be more like a woman? Sex differences in Big Five personality traits across 55 cultures. Journal of personality and social psychology, 94(1), 168.	2008	Journal of Personality and Social Psychology	8.46	https://www.researchgate.net/publication/24001221_Why_Can%27t_a_Man_Be_More_Like_a_Woman_Sex_Differences_in_Big_Five_Personality_Traits_Across_55_Cultures_vol_94_pg_168_2008	General Sex Difference Index	Gender Empowerment Measure	r = 0.39	p < 0.05	Table 2	41	Country	41	Country	Pearson's correlation	No		No		639	49.1538
Values	Schmitt, D. P., Realo, A., Voracek, M., & Allik, J. (2008). Why can't a man be more like a woman? Sex differences in Big Five personality traits across 55 cultures. Journal of personality and social psychology, 94(1), 168.	2008	Journal of Personality and Social Psychology	8.46	https://www.researchgate.net/publication/24001221_Why_Can%27t_a_Man_Be_More_Like_a_Woman_Sex_Differences_in_Big_Five_Personality_Traits_Across_55_Cultures_vol_94_pg_168_2008	General Sex Difference Index	Gender-Related Development Index	r = 0.49	p < 0.05	Table 2	53	Country	53	Country	Pearson's correlation	No		No		639	49.1538
Values	Schmitt, D. P., Realo, A., Voracek, M., & Allik, J. (2008). Why can't a man be more like a woman? Sex differences in Big Five personality traits across 55 cultures. Journal of personality and social psychology, 94(1), 168.	2008	Journal of Personality and Social Psychology	8.46	https://www.researchgate.net/publication/24001221_Why_Can%27t_a_Man_Be_More_Like_a_Woman_Sex_Differences_in_Big_Five_Personality_Traits_Across_55_Cultures_vol_94_pg_168_2008	General Sex Difference Index	Sex ratio in smoking	r = -0.45	p < 0.05	Table 2	47	Country	47	Country	Pearson's correlation	No		No		639	49.1538
Values	Schmitt, D. P., Realo, A., Voracek, M., & Allik, J. (2008). Why can't a man be more like a woman? Sex differences in Big Five personality traits across 55 cultures. Journal of personality and social psychology, 94(1), 168.	2008	Journal of Personality and Social Psychology	8.46	https://www.researchgate.net/publication/24001221_Why_Can%27t_a_Man_Be_More_Like_a_Woman_Sex_Differences_in_Big_Five_Personality_Traits_Across_55_Cultures_vol_94_pg_168_2008	General Sex Difference Index	Sex ratio in school enrollment	r = 0.34	p < 0.05	Table 2	53	Country	53	Country	Pearson's correlation	No		No		639	49.1538
Values	Schmitt, D. P., Realo, A., Voracek, M., & Allik, J. (2008). Why can't a man be more like a woman? Sex differences in Big Five personality traits across 55 cultures. Journal of personality and social psychology, 94(1), 168.	2008	Journal of Personality and Social Psychology	8.46	https://www.researchgate.net/publication/24001221_Why_Can%27t_a_Man_Be_More_Like_a_Woman_Sex_Differences_in_Big_Five_Personality_Traits_Across_55_Cultures_vol_94_pg_168_2008	General Sex Difference Index	Earned income ratio	r = 0.08	p > 0.05	Table 2	53	Country	53	Country	Pearson's correlation	No		No		639	49.1538
Values	Schmitt, D. P., Realo, A., Voracek, M., & Allik, J. (2008). Why can't a man be more like a woman? Sex differences in Big Five personality traits across 55 cultures. Journal of personality and social psychology, 94(1), 168.	2008	Journal of Personality and Social Psychology	8.46	https://www.researchgate.net/publication/24001221_Why_Can%27t_a_Man_Be_More_Like_a_Woman_Sex_Differences_in_Big_Five_Personality_Traits_Across_55_Cultures_vol_94_pg_168_2008	General Sex Difference Index	Female Professionals and Workers	r = 0.41	p < 0.05	Table 2	43	Country	43	Country	Pearson's correlation	No		No		639	49.1538
Values	Schmitt, D. P., Realo, A., Voracek, M., & Allik, J. (2008). Why can't a man be more like a woman? Sex differences in Big Five personality traits across 55 cultures. Journal of personality and social psychology, 94(1), 168.	2008	Journal of Personality and Social Psychology	8.46	https://www.researchgate.net/publication/24001221_Why_Can%27t_a_Man_Be_More_Like_a_Woman_Sex_Differences_in_Big_Five_Personality_Traits_Across_55_Cultures_vol_94_pg_168_2008	General Sex Difference Index	Sex difference in life expectancy	r = 0.45	p < 0.05	Table 2	53	Country	53	Country	Pearson's correlation	No		No		639	49.1538
Values	Schmitt, D. P., Realo, A., Voracek, M., & Allik, J. (2008). Why can't a man be more like a woman? Sex differences in Big Five personality traits across 55 cultures. Journal of personality and social psychology, 94(1), 168.	2008	Journal of Personality and Social Psychology	8.46	https://www.researchgate.net/publication/24001221_Why_Can%27t_a_Man_Be_More_Like_a_Woman_Sex_Differences_in_Big_Five_Personality_Traits_Across_55_Cultures_vol_94_pg_168_2008	General Sex Difference Index	Sex difference in blood pressure	r = 0.31	p < 0.05	Table 2	45	Country	45	Country	Pearson's correlation	No		No		639	49.1538
Values	Schmitt, D. P., Realo, A., Voracek, M., & Allik, J. (2008). Why can't a man be more like a woman? Sex differences in Big Five personality traits across 55 cultures. Journal of personality and social psychology, 94(1), 168.	2008	Journal of Personality and Social Psychology	8.46	https://www.researchgate.net/publication/24001221_Why_Can%27t_a_Man_Be_More_Like_a_Woman_Sex_Differences_in_Big_Five_Personality_Traits_Across_55_Cultures_vol_94_pg_168_2008	General Sex Difference Index	Cronbach's alpha	r = 0.41	p < 0.05	Table 2	55	Country	55	Country	Pearson's correlation	No		No		639	49.1538
Values	Schmitt, D. P., Realo, A., Voracek, M., & Allik, J. (2008). Why can't a man be more like a woman? Sex differences in Big Five personality traits across 55 cultures. Journal of personality and social psychology, 94(1), 168.	2008	Journal of Personality and Social Psychology	8.46	https://www.researchgate.net/publication/24001221_Why_Can%27t_a_Man_Be_More_Like_a_Woman_Sex_Differences_in_Big_Five_Personality_Traits_Across_55_Cultures_vol_94_pg_168_2008	General Sex Difference Index	Interitem response variance	r = 0.41	p < 0.05	Table 2	55	Country	55	Country	Pearson's correlation	No		No		639	49.1538
Values	Schmitt, D. P., Realo, A., Voracek, M., & Allik, J. (2008). Why can't a man be more like a woman? Sex differences in Big Five personality traits across 55 cultures. Journal of personality and social psychology, 94(1), 168.	2008	Journal of Personality and Social Psychology	8.46	https://www.researchgate.net/publication/24001221_Why_Can%27t_a_Man_Be_More_Like_a_Woman_Sex_Differences_in_Big_Five_Personality_Traits_Across_55_Cultures_vol_94_pg_168_2008	General Sex Difference Index	Acquiesence bias	r = 0.17	p > 0.05	Table 2	55	Country	55	Country	Pearson's correlation	No		No		639	49.1538
Values	Schmitt, D. P., Realo, A., Voracek, M., & Allik, J. (2008). Why can't a man be more like a woman? Sex differences in Big Five personality traits across 55 cultures. Journal of personality and social psychology, 94(1), 168.	2008	Journal of Personality and Social Psychology	8.46	https://www.researchgate.net/publication/24001221_Why_Can%27t_a_Man_Be_More_Like_a_Woman_Sex_Differences_in_Big_Five_Personality_Traits_Across_55_Cultures_vol_94_pg_168_2008	General Sex Difference Index	Negative item bias	r = -0.33	p < 0.05	Table 2	53	Country	53	Country	Pearson's correlation	No		No		639	49.1538
Values	Schmitt, D. P., Realo, A., Voracek, M., & Allik, J. (2008). Why can't a man be more like a woman? Sex differences in Big Five personality traits across 55 cultures. Journal of personality and social psychology, 94(1), 168.	2008	Journal of Personality and Social Psychology	8.46	https://www.researchgate.net/publication/24001221_Why_Can%27t_a_Man_Be_More_Like_a_Woman_Sex_Differences_in_Big_Five_Personality_Traits_Across_55_Cultures_vol_94_pg_168_2008	General Sex Difference Index	Traditional/secular-rational values, adjusted from Human Development Index	r = -0.31	p < 0.05	Table 2	45	Country	45	Country	Partial correlation	No		No		639	49.1538
Values	Schmitt, D. P., Realo, A., Voracek, M., & Allik, J. (2008). Why can't a man be more like a woman? Sex differences in Big Five personality traits across 55 cultures. Journal of personality and social psychology, 94(1), 168.	2008	Journal of Personality and Social Psychology	8.46	https://www.researchgate.net/publication/24001221_Why_Can%27t_a_Man_Be_More_Like_a_Woman_Sex_Differences_in_Big_Five_Personality_Traits_Across_55_Cultures_vol_94_pg_168_2008	General Sex Difference Index	Survival/self-expression values, adjusted from Human Development Index	r = -0.06	p > 0.05	Table 2	45	Country	45	Country	Partial correlation	No		No		639	49.1538
Values	Schmitt, D. P., Realo, A., Voracek, M., & Allik, J. (2008). Why can't a man be more like a woman? Sex differences in Big Five personality traits across 55 cultures. Journal of personality and social psychology, 94(1), 168.	2008	Journal of Personality and Social Psychology	8.46	https://www.researchgate.net/publication/24001221_Why_Can%27t_a_Man_Be_More_Like_a_Woman_Sex_Differences_in_Big_Five_Personality_Traits_Across_55_Cultures_vol_94_pg_168_2008	General Sex Difference Index	Materialist values, adjusted from Human Development Index	r = -0.06	p > 0.05	Table 2	45	Country	45	Country	Partial correlation	No		No		639	49.1538
Values	Schmitt, D. P., Realo, A., Voracek, M., & Allik, J. (2008). Why can't a man be more like a woman? Sex differences in Big Five personality traits across 55 cultures. Journal of personality and social psychology, 94(1), 168.	2008	Journal of Personality and Social Psychology	8.46	https://www.researchgate.net/publication/24001221_Why_Can%27t_a_Man_Be_More_Like_a_Woman_Sex_Differences_in_Big_Five_Personality_Traits_Across_55_Cultures_vol_94_pg_168_2008	General Sex Difference Index	Postmaterialist values, adjusted from Human Development Index	r = 0.23	p > 0.05	Table 2	45	Country	45	Country	Partial correlation	No		No		639	49.1538
Values	Schmitt, D. P., Realo, A., Voracek, M., & Allik, J. (2008). Why can't a man be more like a woman? Sex differences in Big Five personality traits across 55 cultures. Journal of personality and social psychology, 94(1), 168.	2008	Journal of Personality and Social Psychology	8.46	https://www.researchgate.net/publication/24001221_Why_Can%27t_a_Man_Be_More_Like_a_Woman_Sex_Differences_in_Big_Five_Personality_Traits_Across_55_Cultures_vol_94_pg_168_2008	General Sex Difference Index	Interpersonal trust, adjusted from Human Development Index	r = -0.44	p < 0.05	Table 2	46	Country	46	Country	Partial correlation	No		No		639	49.1538
Values	Schmitt, D. P., Realo, A., Voracek, M., & Allik, J. (2008). Why can't a man be more like a woman? Sex differences in Big Five personality traits across 55 cultures. Journal of personality and social psychology, 94(1), 168.	2008	Journal of Personality and Social Psychology	8.46	https://www.researchgate.net/publication/24001221_Why_Can%27t_a_Man_Be_More_Like_a_Woman_Sex_Differences_in_Big_Five_Personality_Traits_Across_55_Cultures_vol_94_pg_168_2008	General Sex Difference Index	Life satisfaction, adjusted from Human Development Index	r = -0.12	p > 0.05	Table 2	46	Country	46	Country	Partial correlation	No		No		639	49.1538
Values	Schmitt, D. P., Realo, A., Voracek, M., & Allik, J. (2008). Why can't a man be more like a woman? Sex differences in Big Five personality traits across 55 cultures. Journal of personality and social psychology, 94(1), 168.	2008	Journal of Personality and Social Psychology	8.46	https://www.researchgate.net/publication/24001221_Why_Can%27t_a_Man_Be_More_Like_a_Woman_Sex_Differences_in_Big_Five_Personality_Traits_Across_55_Cultures_vol_94_pg_168_2008	General Sex Difference Index	Power distance, adjusted from Human Development Index	r = 0.03	p > 0.05	Table 2	45	Country	45	Country	Partial correlation	No		No		639	49.1538
Values	Schmitt, D. P., Realo, A., Voracek, M., & Allik, J. (2008). Why can't a man be more like a woman? Sex differences in Big Five personality traits across 55 cultures. Journal of personality and social psychology, 94(1), 168.	2008	Journal of Personality and Social Psychology	8.46	https://www.researchgate.net/publication/24001221_Why_Can%27t_a_Man_Be_More_Like_a_Woman_Sex_Differences_in_Big_Five_Personality_Traits_Across_55_Cultures_vol_94_pg_168_2008	General Sex Difference Index	Uncertainty avoidance, adjusted from Human Development Index	r = 0.06	p > 0.05	Table 2	45	Country	45	Country	Partial correlation	No		No		639	49.1538
Values	Schmitt, D. P., Realo, A., Voracek, M., & Allik, J. (2008). Why can't a man be more like a woman? Sex differences in Big Five personality traits across 55 cultures. Journal of personality and social psychology, 94(1), 168.	2008	Journal of Personality and Social Psychology	8.46	https://www.researchgate.net/publication/24001221_Why_Can%27t_a_Man_Be_More_Like_a_Woman_Sex_Differences_in_Big_Five_Personality_Traits_Across_55_Cultures_vol_94_pg_168_2008	General Sex Difference Index	Individualism, adjusted from Human Development Index	r = 0.29	p > 0.05	Table 2	45	Country	45	Country	Partial correlation	No		No		639	49.1538
Values	Schmitt, D. P., Realo, A., Voracek, M., & Allik, J. (2008). Why can't a man be more like a woman? Sex differences in Big Five personality traits across 55 cultures. Journal of personality and social psychology, 94(1), 168.	2008	Journal of Personality and Social Psychology	8.46	https://www.researchgate.net/publication/24001221_Why_Can%27t_a_Man_Be_More_Like_a_Woman_Sex_Differences_in_Big_Five_Personality_Traits_Across_55_Cultures_vol_94_pg_168_2008	General Sex Difference Index	Masculinity, adjusted from Human Development Index	r = 0.04	p > 0.05	Table 2	45	Country	45	Country	Partial correlation	No		No		639	49.1538
Values	Schmitt, D. P., Realo, A., Voracek, M., & Allik, J. (2008). Why can't a man be more like a woman? Sex differences in Big Five personality traits across 55 cultures. Journal of personality and social psychology, 94(1), 168.	2008	Journal of Personality and Social Psychology	8.46	https://www.researchgate.net/publication/24001221_Why_Can%27t_a_Man_Be_More_Like_a_Woman_Sex_Differences_in_Big_Five_Personality_Traits_Across_55_Cultures_vol_94_pg_168_2008	General Sex Difference Index	GDP per capita (US dollars), adjusted from Human Development Index	r = -0.08	p > 0.05	Table 2	53	Country	53	Country	Partial correlation	No		No		639	49.1538
Values	Schmitt, D. P., Realo, A., Voracek, M., & Allik, J. (2008). Why can't a man be more like a woman? Sex differences in Big Five personality traits across 55 cultures. Journal of personality and social psychology, 94(1), 168.	2008	Journal of Personality and Social Psychology	8.46	https://www.researchgate.net/publication/24001221_Why_Can%27t_a_Man_Be_More_Like_a_Woman_Sex_Differences_in_Big_Five_Personality_Traits_Across_55_Cultures_vol_94_pg_168_2008	General Sex Difference Index	Life expectancy, adjusted from Human Development Index	r = 0.06	p > 0.05	Table 2	53	Country	53	Country	Partial correlation	No		No		639	49.1538
Values	Schmitt, D. P., Realo, A., Voracek, M., & Allik, J. (2008). Why can't a man be more like a woman? Sex differences in Big Five personality traits across 55 cultures. Journal of personality and social psychology, 94(1), 168.	2008	Journal of Personality and Social Psychology	8.46	https://www.researchgate.net/publication/24001221_Why_Can%27t_a_Man_Be_More_Like_a_Woman_Sex_Differences_in_Big_Five_Personality_Traits_Across_55_Cultures_vol_94_pg_168_2008	General Sex Difference Index	School enrollment, adjusted from Human Development Index	r = -0.06	p > 0.05	Table 2	53	Country	53	Country	Partial correlation	No		No		639	49.1538
Values	Schmitt, D. P., Realo, A., Voracek, M., & Allik, J. (2008). Why can't a man be more like a woman? Sex differences in Big Five personality traits across 55 cultures. Journal of personality and social psychology, 94(1), 168.	2008	Journal of Personality and Social Psychology	8.46	https://www.researchgate.net/publication/24001221_Why_Can%27t_a_Man_Be_More_Like_a_Woman_Sex_Differences_in_Big_Five_Personality_Traits_Across_55_Cultures_vol_94_pg_168_2008	General Sex Difference Index	GINI Index, adjusted from Human Development Index	r = 0.09	p > 0.05	Table 2	47	Country	47	Country	Partial correlation	No		No		639	49.1538
Values	Schmitt, D. P., Realo, A., Voracek, M., & Allik, J. (2008). Why can't a man be more like a woman? Sex differences in Big Five personality traits across 55 cultures. Journal of personality and social psychology, 94(1), 168.	2008	Journal of Personality and Social Psychology	8.46	https://www.researchgate.net/publication/24001221_Why_Can%27t_a_Man_Be_More_Like_a_Woman_Sex_Differences_in_Big_Five_Personality_Traits_Across_55_Cultures_vol_94_pg_168_2008	General Sex Difference Index	Sex ratio in total population, adjusted from Human Development Index	r = -0.23	p > 0.05	Table 2	55	Country	55	Country	Partial correlation	No		No		639	49.1538
Values	Schmitt, D. P., Realo, A., Voracek, M., & Allik, J. (2008). Why can't a man be more like a woman? Sex differences in Big Five personality traits across 55 cultures. Journal of personality and social psychology, 94(1), 168.	2008	Journal of Personality and Social Psychology	8.46	https://www.researchgate.net/publication/24001221_Why_Can%27t_a_Man_Be_More_Like_a_Woman_Sex_Differences_in_Big_Five_Personality_Traits_Across_55_Cultures_vol_94_pg_168_2008	General Sex Difference Index	Gender Empowerment Measure, adjusted from Human Development Index	r = 0.06	p > 0.05	Table 2	41	Country	41	Country	Partial correlation	No		No		639	49.1538
Values	Schmitt, D. P., Realo, A., Voracek, M., & Allik, J. (2008). Why can't a man be more like a woman? Sex differences in Big Five personality traits across 55 cultures. Journal of personality and social psychology, 94(1), 168.	2008	Journal of Personality and Social Psychology	8.46	https://www.researchgate.net/publication/24001221_Why_Can%27t_a_Man_Be_More_Like_a_Woman_Sex_Differences_in_Big_Five_Personality_Traits_Across_55_Cultures_vol_94_pg_168_2008	General Sex Difference Index	Gender-Related Development Index, adjusted from Human Development Index	r = -0.03	p > 0.05	Table 2	53	Country	53	Country	Partial correlation	No		No		639	49.1538
Values	Schmitt, D. P., Realo, A., Voracek, M., & Allik, J. (2008). Why can't a man be more like a woman? Sex differences in Big Five personality traits across 55 cultures. Journal of personality and social psychology, 94(1), 168.	2008	Journal of Personality and Social Psychology	8.46	https://www.researchgate.net/publication/24001221_Why_Can%27t_a_Man_Be_More_Like_a_Woman_Sex_Differences_in_Big_Five_Personality_Traits_Across_55_Cultures_vol_94_pg_168_2008	General Sex Difference Index	Sex ratio in smoking, adjusted from Human Development Index	r = -0.35	p < 0.05	Table 2	47	Country	47	Country	Partial correlation	No		No		639	49.1538
Values	Schmitt, D. P., Realo, A., Voracek, M., & Allik, J. (2008). Why can't a man be more like a woman? Sex differences in Big Five personality traits across 55 cultures. Journal of personality and social psychology, 94(1), 168.	2008	Journal of Personality and Social Psychology	8.46	https://www.researchgate.net/publication/24001221_Why_Can%27t_a_Man_Be_More_Like_a_Woman_Sex_Differences_in_Big_Five_Personality_Traits_Across_55_Cultures_vol_94_pg_168_2008	General Sex Difference Index	Sex ratio in school enrollment, adjusted from Human Development Index	r = 0.11	p > 0.05	Table 2	53	Country	53	Country	Partial correlation	No		No		639	49.1538
Values	Schmitt, D. P., Realo, A., Voracek, M., & Allik, J. (2008). Why can't a man be more like a woman? Sex differences in Big Five personality traits across 55 cultures. Journal of personality and social psychology, 94(1), 168.	2008	Journal of Personality and Social Psychology	8.46	https://www.researchgate.net/publication/24001221_Why_Can%27t_a_Man_Be_More_Like_a_Woman_Sex_Differences_in_Big_Five_Personality_Traits_Across_55_Cultures_vol_94_pg_168_2008	General Sex Difference Index	Earned income ratio, adjusted from Human Development Index	r = -0.03	p > 0.05	Table 2	53	Country	53	Country	Partial correlation	No		No		639	49.1538
Values	Schmitt, D. P., Realo, A., Voracek, M., & Allik, J. (2008). Why can't a man be more like a woman? Sex differences in Big Five personality traits across 55 cultures. Journal of personality and social psychology, 94(1), 168.	2008	Journal of Personality and Social Psychology	8.46	https://www.researchgate.net/publication/24001221_Why_Can%27t_a_Man_Be_More_Like_a_Woman_Sex_Differences_in_Big_Five_Personality_Traits_Across_55_Cultures_vol_94_pg_168_2008	General Sex Difference Index	Female Professionals and Workers, adjusted from Human Development Index	r = 0.27	p > 0.05	Table 2	43	Country	43	Country	Partial correlation	No		No		639	49.1538
Values	Schmitt, D. P., Realo, A., Voracek, M., & Allik, J. (2008). Why can't a man be more like a woman? Sex differences in Big Five personality traits across 55 cultures. Journal of personality and social psychology, 94(1), 168.	2008	Journal of Personality and Social Psychology	8.46	https://www.researchgate.net/publication/24001221_Why_Can%27t_a_Man_Be_More_Like_a_Woman_Sex_Differences_in_Big_Five_Personality_Traits_Across_55_Cultures_vol_94_pg_168_2008	General Sex Difference Index	Sex difference in life expectancy, adjusted from Human Development Index	r = 0.19	p > 0.05	Table 2	53	Country	53	Country	Partial correlation	No		No		639	49.1538
Values	Schmitt, D. P., Realo, A., Voracek, M., & Allik, J. (2008). Why can't a man be more like a woman? Sex differences in Big Five personality traits across 55 cultures. Journal of personality and social psychology, 94(1), 168.	2008	Journal of Personality and Social Psychology	8.46	https://www.researchgate.net/publication/24001221_Why_Can%27t_a_Man_Be_More_Like_a_Woman_Sex_Differences_in_Big_Five_Personality_Traits_Across_55_Cultures_vol_94_pg_168_2008	General Sex Difference Index	Sex difference in blood pressure, adjusted from Human Development Index	r = 0.14	p > 0.05	Table 2	45	Country	45	Country	Partial correlation	No		No		639	49.1538
Values	Schmitt, D. P., Realo, A., Voracek, M., & Allik, J. (2008). Why can't a man be more like a woman? Sex differences in Big Five personality traits across 55 cultures. Journal of personality and social psychology, 94(1), 168.	2008	Journal of Personality and Social Psychology	8.46	https://www.researchgate.net/publication/24001221_Why_Can%27t_a_Man_Be_More_Like_a_Woman_Sex_Differences_in_Big_Five_Personality_Traits_Across_55_Cultures_vol_94_pg_168_2008	General Sex Difference Index	Cronbach's alpha, adjusted from Human Development Index	r = 0.16	p > 0.05	Table 2	55	Country	55	Country	Partial correlation	No		No		639	49.1538
Values	Schmitt, D. P., Realo, A., Voracek, M., & Allik, J. (2008). Why can't a man be more like a woman? Sex differences in Big Five personality traits across 55 cultures. Journal of personality and social psychology, 94(1), 168.	2008	Journal of Personality and Social Psychology	8.46	https://www.researchgate.net/publication/24001221_Why_Can%27t_a_Man_Be_More_Like_a_Woman_Sex_Differences_in_Big_Five_Personality_Traits_Across_55_Cultures_vol_94_pg_168_2008	General Sex Difference Index	Interitem response variance, adjusted from Human Development Index	r = 0.25	p > 0.05	Table 2	55	Country	55	Country	Partial correlation	No		No		639	49.1538
Values	Schmitt, D. P., Realo, A., Voracek, M., & Allik, J. (2008). Why can't a man be more like a woman? Sex differences in Big Five personality traits across 55 cultures. Journal of personality and social psychology, 94(1), 168.	2008	Journal of Personality and Social Psychology	8.46	https://www.researchgate.net/publication/24001221_Why_Can%27t_a_Man_Be_More_Like_a_Woman_Sex_Differences_in_Big_Five_Personality_Traits_Across_55_Cultures_vol_94_pg_168_2008	General Sex Difference Index	Acquiesence bias, adjusted from Human Development Index	r = 0.32	p < 0.05	Table 2	55	Country	55	Country	Partial correlation	No		No		639	49.1538
Values	Schmitt, D. P., Realo, A., Voracek, M., & Allik, J. (2008). Why can't a man be more like a woman? Sex differences in Big Five personality traits across 55 cultures. Journal of personality and social psychology, 94(1), 168.	2008	Journal of Personality and Social Psychology	8.46	https://www.researchgate.net/publication/24001221_Why_Can%27t_a_Man_Be_More_Like_a_Woman_Sex_Differences_in_Big_Five_Personality_Traits_Across_55_Cultures_vol_94_pg_168_2008	General Sex Difference Index	Negative item bias, adjusted from Human Development Index	r = -0.05	p > 0.05	Table 2	53	Country	53	Country	Partial correlation	No		No		639	49.1538
Values	Schmitt, D. P., Realo, A., Voracek, M., & Allik, J. (2008). Why can't a man be more like a woman? Sex differences in Big Five personality traits across 55 cultures. Journal of personality and social psychology, 94(1), 168.	2008	Journal of Personality and Social Psychology	8.46	https://www.researchgate.net/publication/24001221_Why_Can%27t_a_Man_Be_More_Like_a_Woman_Sex_Differences_in_Big_Five_Personality_Traits_Across_55_Cultures_vol_94_pg_168_2008	General Sex Difference Index	Human Development Index, traditional/secular-rational values, interpersonal trust, sex ratio in smoking, acquiescence bias			Page 177	40	Country	40	Country	OLS	No		No		639	49.1538
Values	Hofstede, G., & McCrae, R. R. (2004). Personality and culture revisited: Linking traits and dimensions of culture. Cross-cultural research, 38(1), 52-88.	2004	Cross-Cultural Research	2.178	https://journals.sagepub.com/doi/abs/10.1177/1069397103259443	Individualism	Extraversion	r = 0.64	p < 0.001	Table 1	33	Country	33	Country	Pearson's correlation	No		No		604	35.5294	Some analyses in the paper seemed to be from previous work, so are omitted
Values	Hofstede, G., & McCrae, R. R. (2004). Personality and culture revisited: Linking traits and dimensions of culture. Cross-cultural research, 38(1), 52-88.	2004	Cross-Cultural Research	2.178	https://journals.sagepub.com/doi/abs/10.1177/1069397103259443	Power distance	Extraversion	r = -0.57	p < 0.01	Table 1	33	Country	33	Country	Pearson's correlation	No		No		604	35.5294	Some analyses in the paper seemed to be from previous work, so are omitted
Values	Hofstede, G., & McCrae, R. R. (2004). Personality and culture revisited: Linking traits and dimensions of culture. Cross-cultural research, 38(1), 52-88.	2004	Cross-Cultural Research	2.178	https://journals.sagepub.com/doi/abs/10.1177/1069397103259443	Power distance	Conscientiousness	r = 0.52	p < 0.01	Table 1	33	Country	33	Country	Pearson's correlation	No		No		604	35.5294	Some analyses in the paper seemed to be from previous work, so are omitted
Values	Hofstede, G., & McCrae, R. R. (2004). Personality and culture revisited: Linking traits and dimensions of culture. Cross-cultural research, 38(1), 52-88.	2004	Cross-Cultural Research	2.178	https://journals.sagepub.com/doi/abs/10.1177/1069397103259443	Power distance	Openness to experience	r = -0.39	p < 0.05	Table 1	33	Country	33	Country	Pearson's correlation	No		No		604	35.5294	Some analyses in the paper seemed to be from previous work, so are omitted
Values	Hofstede, G., & McCrae, R. R. (2004). Personality and culture revisited: Linking traits and dimensions of culture. Cross-cultural research, 38(1), 52-88.	2004	Cross-Cultural Research	2.178	https://journals.sagepub.com/doi/abs/10.1177/1069397103259443	Masculinity	Openness to experience	r = 0.40	p < 0.05	Table 1	33	Country	33	Country	Pearson's correlation	No		No		604	35.5294	Some analyses in the paper seemed to be from previous work, so are omitted
Values	Hofstede, G., & McCrae, R. R. (2004). Personality and culture revisited: Linking traits and dimensions of culture. Cross-cultural research, 38(1), 52-88.	2004	Cross-Cultural Research	2.178	https://journals.sagepub.com/doi/abs/10.1177/1069397103259443	Masculinity	Neuroticism	r = 0.57	p < 0.01	Table 1	33	Country	33	Country	Pearson's correlation	No		No		604	35.5294	Some analyses in the paper seemed to be from previous work, so are omitted
Values	Hofstede, G., & McCrae, R. R. (2004). Personality and culture revisited: Linking traits and dimensions of culture. Cross-cultural research, 38(1), 52-88.	2004	Cross-Cultural Research	2.178	https://journals.sagepub.com/doi/abs/10.1177/1069397103259443	Masculinity	Agreeableness	r = -0.36	p < 0.05	Table 1	33	Country	33	Country	Pearson's correlation	No		No		604	35.5294	Some analyses in the paper seemed to be from previous work, so are omitted
Values	Hofstede, G., & McCrae, R. R. (2004). Personality and culture revisited: Linking traits and dimensions of culture. Cross-cultural research, 38(1), 52-88.	2004	Cross-Cultural Research	2.178	https://journals.sagepub.com/doi/abs/10.1177/1069397103259443	Uncertainty avoidance	Neuroticism	r = 0.58	p < 0.01	Table 1	33	Country	33	Country	Pearson's correlation	No		No		604	35.5294	Some analyses in the paper seemed to be from previous work, so are omitted
Values	Hofstede, G., & McCrae, R. R. (2004). Personality and culture revisited: Linking traits and dimensions of culture. Cross-cultural research, 38(1), 52-88.	2004	Cross-Cultural Research	2.178	https://journals.sagepub.com/doi/abs/10.1177/1069397103259443	Uncertainty avoidance	Agreeableness	r = -0.55	p < 0.01	Table 1	33	Country	33	Country	Pearson's correlation	No		No		604	35.5294	Some analyses in the paper seemed to be from previous work, so are omitted
Values	Hofstede, G., & McCrae, R. R. (2004). Personality and culture revisited: Linking traits and dimensions of culture. Cross-cultural research, 38(1), 52-88.	2004	Cross-Cultural Research	2.178	https://journals.sagepub.com/doi/abs/10.1177/1069397103259443	Long-term orientation	Individualism	r = 0.72	p < 0.001	Page 68	24	Country	24	Country	Pearson's correlation	No		No		604	35.5294	Some analyses in the paper seemed to be from previous work, so are omitted
Values	Hofstede, G., & McCrae, R. R. (2004). Personality and culture revisited: Linking traits and dimensions of culture. Cross-cultural research, 38(1), 52-88.	2004	Cross-Cultural Research	2.178	https://journals.sagepub.com/doi/abs/10.1177/1069397103259443	Long-term orientation	Extraversion	r = 0.56	p < 0.01	Page 68	24	Country	24	Country	Pearson's correlation	No		No		604	35.5294	Some analyses in the paper seemed to be from previous work, so are omitted
Values	Hofstede, G., & McCrae, R. R. (2004). Personality and culture revisited: Linking traits and dimensions of culture. Cross-cultural research, 38(1), 52-88.	2004	Cross-Cultural Research	2.178	https://journals.sagepub.com/doi/abs/10.1177/1069397103259443	Neuroticism	Uncertainty avoidance, masculinity			Table 2	33	Country	33	Country	OLS	No		No		604	35.5294	Some analyses in the paper seemed to be from previous work, so are omitted
Values	Hofstede, G., & McCrae, R. R. (2004). Personality and culture revisited: Linking traits and dimensions of culture. Cross-cultural research, 38(1), 52-88.	2004	Cross-Cultural Research	2.178	https://journals.sagepub.com/doi/abs/10.1177/1069397103259443	Extraversion	Individualism, masculinity			Table 2	33	Country	33	Country	OLS	No		No		604	35.5294	Some analyses in the paper seemed to be from previous work, so are omitted
Values	Hofstede, G., & McCrae, R. R. (2004). Personality and culture revisited: Linking traits and dimensions of culture. Cross-cultural research, 38(1), 52-88.	2004	Cross-Cultural Research	2.178	https://journals.sagepub.com/doi/abs/10.1177/1069397103259443	Openness to experience	Masculinity, power distance, uncertainty avoidance			Table 2	33	Country	33	Country	OLS	No		No		604	35.5294	Some analyses in the paper seemed to be from previous work, so are omitted
Values	Hofstede, G., & McCrae, R. R. (2004). Personality and culture revisited: Linking traits and dimensions of culture. Cross-cultural research, 38(1), 52-88.	2004	Cross-Cultural Research	2.178	https://journals.sagepub.com/doi/abs/10.1177/1069397103259443	Agreeableness	Uncertainty avoidance			Table 2	33	Country	33	Country	OLS	No		No		604	35.5294	Some analyses in the paper seemed to be from previous work, so are omitted
Values	Hofstede, G., & McCrae, R. R. (2004). Personality and culture revisited: Linking traits and dimensions of culture. Cross-cultural research, 38(1), 52-88.	2004	Cross-Cultural Research	2.178	https://journals.sagepub.com/doi/abs/10.1177/1069397103259443	Conscientiousness	Power distance			Table 2	33	Country	33	Country	OLS	No		No		604	35.5294	Some analyses in the paper seemed to be from previous work, so are omitted
Values	Hofstede, G., & McCrae, R. R. (2004). Personality and culture revisited: Linking traits and dimensions of culture. Cross-cultural research, 38(1), 52-88.	2004	Cross-Cultural Research	2.178	https://journals.sagepub.com/doi/abs/10.1177/1069397103259443	Uncertainty avoidance	Neuroticism, agreeableness			Table 3	33	Country	33	Country	OLS	No		No		604	35.5294	Some analyses in the paper seemed to be from previous work, so are omitted
Values	Hofstede, G., & McCrae, R. R. (2004). Personality and culture revisited: Linking traits and dimensions of culture. Cross-cultural research, 38(1), 52-88.	2004	Cross-Cultural Research	2.178	https://journals.sagepub.com/doi/abs/10.1177/1069397103259443	Power distance	Extraversion, conscientiousness			Table 3	33	Country	33	Country	OLS	No		No		604	35.5294	Some analyses in the paper seemed to be from previous work, so are omitted
Values	Hofstede, G., & McCrae, R. R. (2004). Personality and culture revisited: Linking traits and dimensions of culture. Cross-cultural research, 38(1), 52-88.	2004	Cross-Cultural Research	2.178	https://journals.sagepub.com/doi/abs/10.1177/1069397103259443	Individualism	Extraversion			Table 3	33	Country	33	Country	OLS	No		No		604	35.5294	Some analyses in the paper seemed to be from previous work, so are omitted
Values	Hofstede, G., & McCrae, R. R. (2004). Personality and culture revisited: Linking traits and dimensions of culture. Cross-cultural research, 38(1), 52-88.	2004	Cross-Cultural Research	2.178	https://journals.sagepub.com/doi/abs/10.1177/1069397103259443	Masculinity	Neuroticism, openness to experience			Table 3	33	Country	33	Country	OLS	No		No		604	35.5294	Some analyses in the paper seemed to be from previous work, so are omitted
Values	Delhey, J., Newton, K., & Welzel, C. (2011). How general is trust in “most people”? Solving the radius of trust problem. American Sociological Review, 76(5), 786-807.	2011	American Sociological Review	12.444	https://journals.sagepub.com/doi/full/10.1177/0003122411420817	Radius of trust	Percent trusting	r = 0.25	p = 0.08	Page 793	51	Country	51	Country	Pearson's correlation	No		No		351	35.1
Values	Delhey, J., Newton, K., & Welzel, C. (2011). How general is trust in “most people”? Solving the radius of trust problem. American Sociological Review, 76(5), 786-807.	2011	American Sociological Review	12.444	https://journals.sagepub.com/doi/full/10.1177/0003122411420817	Radius of trust	Protestant, Confucian			Table 1	51	Country	51	Country	OLS	No		No		351	35.1
Values	Delhey, J., Newton, K., & Welzel, C. (2011). How general is trust in “most people”? Solving the radius of trust problem. American Sociological Review, 76(5), 786-807.	2011	American Sociological Review	12.444	https://journals.sagepub.com/doi/full/10.1177/0003122411420817	Radius of trust	Protestant, Confucian, ethnic diversity, income inequality			Table 1	48	Country	48	Country	OLS	No		No		351	35.1
Values	Delhey, J., Newton, K., & Welzel, C. (2011). How general is trust in “most people”? Solving the radius of trust problem. American Sociological Review, 76(5), 786-807.	2011	American Sociological Review	12.444	https://journals.sagepub.com/doi/full/10.1177/0003122411420817	Radius of trust	Protestant, Confucian, prosperity level			Table 1	49	Country	49	Country	OLS	No		No		351	35.1
Values	Delhey, J., Newton, K., & Welzel, C. (2011). How general is trust in “most people”? Solving the radius of trust problem. American Sociological Review, 76(5), 786-807.	2011	American Sociological Review	12.444	https://journals.sagepub.com/doi/full/10.1177/0003122411420817	Radius of trust	Protestant, Confucian, cognitive mobilisation			Table 1	48	Country	48	Country	OLS	No		No		351	35.1
Values	Delhey, J., Newton, K., & Welzel, C. (2011). How general is trust in “most people”? Solving the radius of trust problem. American Sociological Review, 76(5), 786-807.	2011	American Sociological Review	12.444	https://journals.sagepub.com/doi/full/10.1177/0003122411420817	Radius of trust	Protestant, Confucian, rule of law			Table 1	50	Country	50	Country	OLS	No		No		351	35.1
Values	Delhey, J., Newton, K., & Welzel, C. (2011). How general is trust in “most people”? Solving the radius of trust problem. American Sociological Review, 76(5), 786-807.	2011	American Sociological Review	12.444	https://journals.sagepub.com/doi/full/10.1177/0003122411420817	Radius of trust	Protestant, Confucian, democracy			Table 1	51	Country	51	Country	OLS	No		No		351	35.1
Values	Delhey, J., Newton, K., & Welzel, C. (2011). How general is trust in “most people”? Solving the radius of trust problem. American Sociological Review, 76(5), 786-807.	2011	American Sociological Review	12.444	https://journals.sagepub.com/doi/full/10.1177/0003122411420817	Radius of trust	Confucian, prosperity level			Table 1	49	Country	49	Country	OLS	No		No		351	35.1
Values	Delhey, J., Newton, K., & Welzel, C. (2011). How general is trust in “most people”? Solving the radius of trust problem. American Sociological Review, 76(5), 786-807.	2011	American Sociological Review	12.444	https://journals.sagepub.com/doi/full/10.1177/0003122411420817	Adherence to civic norms	Level of trust, radius of trust, level * radius			Table 2	49	Country	49	Country	OLS	No		No		351	35.1
Values	Delhey, J., Newton, K., & Welzel, C. (2011). How general is trust in “most people”? Solving the radius of trust problem. American Sociological Review, 76(5), 786-807.	2011	American Sociological Review	12.444	https://journals.sagepub.com/doi/full/10.1177/0003122411420817	Active membership	Level of trust, radius of trust, level * radius			Table 2	50	Country	50	Country	OLS	No		No		351	35.1
Values	Delhey, J., Newton, K., & Welzel, C. (2011). How general is trust in “most people”? Solving the radius of trust problem. American Sociological Review, 76(5), 786-807.	2011	American Sociological Review	12.444	https://journals.sagepub.com/doi/full/10.1177/0003122411420817	Collective action	Level of trust, radius of trust, level * radius			Table 2	51	Country	51	Country	OLS	No		No		351	35.1
Values	Delhey, J., Newton, K., & Welzel, C. (2011). How general is trust in “most people”? Solving the radius of trust problem. American Sociological Review, 76(5), 786-807.	2011	American Sociological Review	12.444	https://journals.sagepub.com/doi/full/10.1177/0003122411420817	Inclusive orientation	Level of trust, radius of trust, level * radius			Table 2	42	Country	42	Country	OLS	No		No		351	35.1
Values	Delhey, J., Newton, K., & Welzel, C. (2011). How general is trust in “most people”? Solving the radius of trust problem. American Sociological Review, 76(5), 786-807.	2011	American Sociological Review	12.444	https://journals.sagepub.com/doi/full/10.1177/0003122411420817	Lifestyle tolerance	Level of trust, radius of trust, level * radius			Table 2	50	Country	50	Country	OLS	No		No		351	35.1
Values	Delhey, J., Newton, K., & Welzel, C. (2011). How general is trust in “most people”? Solving the radius of trust problem. American Sociological Review, 76(5), 786-807.	2011	American Sociological Review	12.444	https://journals.sagepub.com/doi/full/10.1177/0003122411420817	Gender equality	Level of trust, radius of trust, level * radius			Table 2	51	Country	51	Country	OLS	No		No		351	35.1
Values	Delhey, J., Newton, K., & Welzel, C. (2011). How general is trust in “most people”? Solving the radius of trust problem. American Sociological Review, 76(5), 786-807.	2011	American Sociological Review	12.444	https://journals.sagepub.com/doi/full/10.1177/0003122411420817	Institutional confidence	Level of trust, radius of trust, level * radius			Table 2	48	Country	48	Country	OLS	No		No		351	35.1
Values	Delhey, J., Newton, K., & Welzel, C. (2011). How general is trust in “most people”? Solving the radius of trust problem. American Sociological Review, 76(5), 786-807.	2011	American Sociological Review	12.444	https://journals.sagepub.com/doi/full/10.1177/0003122411420817	Democratic awareness	Level of trust, radius of trust, level * radius			Table 2	48	Country	48	Country	OLS	No		No		351	35.1
Values	Delhey, J., Newton, K., & Welzel, C. (2011). How general is trust in “most people”? Solving the radius of trust problem. American Sociological Review, 76(5), 786-807.	2011	American Sociological Review	12.444	https://journals.sagepub.com/doi/full/10.1177/0003122411420817	Level of democracy	Level of trust, radius of trust, level * radius			Table 2	50	Country	50	Country	OLS	No		No		351	35.1
Values	Delhey, J., Newton, K., & Welzel, C. (2011). How general is trust in “most people”? Solving the radius of trust problem. American Sociological Review, 76(5), 786-807.	2011	American Sociological Review	12.444	https://journals.sagepub.com/doi/full/10.1177/0003122411420817	Outgroup trust	Radius of trust	r = 0.94		Page 800	51	Country	51	Country	Pearson's correlation	No		No		351	35.1
Values	Fincher, C. L., Thornhill, R., Murray, D. R., & Schaller, M. (2008). Pathogen prevalence predicts human cross-cultural variability in individualism/collectivism. Proceedings of the Royal Society B: Biological Sciences, 275(1640), 1279-1285.	2008	Proceedings of the Royal Society B: Biological Sciences	5.53	https://www.ncbi.nlm.nih.gov/pmc/articles/PMC2602680/	Individualism (Hofstede)	Historical pathogen prevalence	r = -0.69	p < 0.001	Table 1	68	Country	68	Country	Pearson's correlation	No		Yes	See Supplementary Materials	434	33.3846
Values	Fincher, C. L., Thornhill, R., Murray, D. R., & Schaller, M. (2008). Pathogen prevalence predicts human cross-cultural variability in individualism/collectivism. Proceedings of the Royal Society B: Biological Sciences, 275(1640), 1279-1285.	2008	Proceedings of the Royal Society B: Biological Sciences	5.53	https://www.ncbi.nlm.nih.gov/pmc/articles/PMC2602680/	Individualism (Suh)	Historical pathogen prevalence	r = -0.71	p < 0.001	Table 1	58	Country	58	Country	Pearson's correlation	No		Yes	See Supplementary Materials	434	33.3846
Values	Fincher, C. L., Thornhill, R., Murray, D. R., & Schaller, M. (2008). Pathogen prevalence predicts human cross-cultural variability in individualism/collectivism. Proceedings of the Royal Society B: Biological Sciences, 275(1640), 1279-1285.	2008	Proceedings of the Royal Society B: Biological Sciences	5.53	https://www.ncbi.nlm.nih.gov/pmc/articles/PMC2602680/	Collectivism (Gelfand)	Historical pathogen prevalence	r = 0.73	p < 0.001	Table 1	52	Country	52	Country	Pearson's correlation	No		Yes	See Supplementary Materials	434	33.3846
Values	Fincher, C. L., Thornhill, R., Murray, D. R., & Schaller, M. (2008). Pathogen prevalence predicts human cross-cultural variability in individualism/collectivism. Proceedings of the Royal Society B: Biological Sciences, 275(1640), 1279-1285.	2008	Proceedings of the Royal Society B: Biological Sciences	5.53	https://www.ncbi.nlm.nih.gov/pmc/articles/PMC2602680/	Collectivism (Kashima)	Historical pathogen prevalence	r = 0.63	p < 0.001	Table 1	70	Country	70	Country	Pearson's correlation	No		Yes	See Supplementary Materials	434	33.3846
Values	Fincher, C. L., Thornhill, R., Murray, D. R., & Schaller, M. (2008). Pathogen prevalence predicts human cross-cultural variability in individualism/collectivism. Proceedings of the Royal Society B: Biological Sciences, 275(1640), 1279-1285.	2008	Proceedings of the Royal Society B: Biological Sciences	5.53	https://www.ncbi.nlm.nih.gov/pmc/articles/PMC2602680/	Individualism (Hofstede)	Contemporary pathogen prevalence	r = -0.59	p < 0.001	Table 1	68	Country	68	Country	Pearson's correlation	No		Yes	See Supplementary Materials	434	33.3846
Values	Fincher, C. L., Thornhill, R., Murray, D. R., & Schaller, M. (2008). Pathogen prevalence predicts human cross-cultural variability in individualism/collectivism. Proceedings of the Royal Society B: Biological Sciences, 275(1640), 1279-1285.	2008	Proceedings of the Royal Society B: Biological Sciences	5.53	https://www.ncbi.nlm.nih.gov/pmc/articles/PMC2602680/	Individualism (Suh)	Contemporary pathogen prevalence	r = -0.58	p < 0.001	Table 1	58	Country	58	Country	Pearson's correlation	No		Yes	See Supplementary Materials	434	33.3846
Values	Fincher, C. L., Thornhill, R., Murray, D. R., & Schaller, M. (2008). Pathogen prevalence predicts human cross-cultural variability in individualism/collectivism. Proceedings of the Royal Society B: Biological Sciences, 275(1640), 1279-1285.	2008	Proceedings of the Royal Society B: Biological Sciences	5.53	https://www.ncbi.nlm.nih.gov/pmc/articles/PMC2602680/	Collectivism (Gelfand)	Contemporary pathogen prevalence	r = 0.56	p < 0.001	Table 1	57	Country	57	Country	Pearson's correlation	No		Yes	See Supplementary Materials	434	33.3846
Values	Fincher, C. L., Thornhill, R., Murray, D. R., & Schaller, M. (2008). Pathogen prevalence predicts human cross-cultural variability in individualism/collectivism. Proceedings of the Royal Society B: Biological Sciences, 275(1640), 1279-1285.	2008	Proceedings of the Royal Society B: Biological Sciences	5.53	https://www.ncbi.nlm.nih.gov/pmc/articles/PMC2602680/	Collectivism (Kashima)	Contemporary pathogen prevalence	r = 0.44	p < 0.001	Table 1	70	Country	70	Country	Pearson's correlation	No		Yes	See Supplementary Materials	434	33.3846
Values	Fincher, C. L., Thornhill, R., Murray, D. R., & Schaller, M. (2008). Pathogen prevalence predicts human cross-cultural variability in individualism/collectivism. Proceedings of the Royal Society B: Biological Sciences, 275(1640), 1279-1285.	2008	Proceedings of the Royal Society B: Biological Sciences	5.53	https://www.ncbi.nlm.nih.gov/pmc/articles/PMC2602680/	Individualism (Hofstede)	Historical pathogen prevalence, GINI index, GDP per capita			Page 1282		Country		Country	OLS	No		Yes	See Supplementary Materials	434	33.3846
Values	Fincher, C. L., Thornhill, R., Murray, D. R., & Schaller, M. (2008). Pathogen prevalence predicts human cross-cultural variability in individualism/collectivism. Proceedings of the Royal Society B: Biological Sciences, 275(1640), 1279-1285.	2008	Proceedings of the Royal Society B: Biological Sciences	5.53	https://www.ncbi.nlm.nih.gov/pmc/articles/PMC2602680/	Individualism (Suh)	Historical pathogen prevalence, GINI index, GDP per capita			Page 1282		Country		Country	OLS	No		Yes	See Supplementary Materials	434	33.3846
Values	Fincher, C. L., Thornhill, R., Murray, D. R., & Schaller, M. (2008). Pathogen prevalence predicts human cross-cultural variability in individualism/collectivism. Proceedings of the Royal Society B: Biological Sciences, 275(1640), 1279-1285.	2008	Proceedings of the Royal Society B: Biological Sciences	5.53	https://www.ncbi.nlm.nih.gov/pmc/articles/PMC2602680/	Collectivism (Gelfand)	Historical pathogen prevalence, GINI index, GDP per capita			Page 1282		Country		Country	OLS	No		Yes	See Supplementary Materials	434	33.3846
Values	Fincher, C. L., Thornhill, R., Murray, D. R., & Schaller, M. (2008). Pathogen prevalence predicts human cross-cultural variability in individualism/collectivism. Proceedings of the Royal Society B: Biological Sciences, 275(1640), 1279-1285.	2008	Proceedings of the Royal Society B: Biological Sciences	5.53	https://www.ncbi.nlm.nih.gov/pmc/articles/PMC2602680/	Collectivism (Kashima)	Historical pathogen prevalence, GINI index, GDP per capita			Page 1282		Country		Country	OLS	No		Yes	See Supplementary Materials	434	33.3846
Values	Schneider, S. L. (2008). Anti-immigrant attitudes in Europe: Outgroup size and perceived ethnic threat. European Sociological Review, 24(1), 53-67.	2008	European Sociological Review	4.099	https://academic.oup.com/esr/article-abstract/24/1/53/463221	Perceived ethnic threat	Income, labour market position, difficulty of changing one's job, years of education, large city/suburb, immigrant friends, immigrant colleagues, immigrants in current living area, GDP per capita, % low educated immigrants, % low educated immigrants squared			Table 2	20	Country	33762	Individual	Multilevel model	No		Yes	https://www.europeansocialsurvey.org/data/	397	30.5385
Values	Schneider, S. L. (2008). Anti-immigrant attitudes in Europe: Outgroup size and perceived ethnic threat. European Sociological Review, 24(1), 53-67.	2008	European Sociological Review	4.099	https://academic.oup.com/esr/article-abstract/24/1/53/463221	Perceived ethnic threat	Income, labour market position, difficulty of changing one's job, years of education, large city/suburb, immigrant friends, immigrant colleagues, immigrants in current living area, GDP per capita, % non-western immigrants, % non-western immigrants squared			Table 2	20	Country	33762	Individual	Multilevel model	No		Yes	https://www.europeansocialsurvey.org/data/	397	30.5385
Values	Schneider, S. L. (2008). Anti-immigrant attitudes in Europe: Outgroup size and perceived ethnic threat. European Sociological Review, 24(1), 53-67.	2008	European Sociological Review	4.099	https://academic.oup.com/esr/article-abstract/24/1/53/463221	Perceived ethnic threat	Income, labour market position, difficulty of changing one's job, years of education, large city/suburb, immigrant friends, immigrant colleagues, immigrants in current living area, GDP per capita, % low educated immigrants, % low educated immigrants squared, interactions between % low-educated immigrants and poor, manual, unemployed, urban, education			Table 2	20	Country	33762	Individual	Multilevel model	No		Yes	https://www.europeansocialsurvey.org/data/	397	30.5385
Values	Schneider, S. L. (2008). Anti-immigrant attitudes in Europe: Outgroup size and perceived ethnic threat. European Sociological Review, 24(1), 53-67.	2008	European Sociological Review	4.099	https://academic.oup.com/esr/article-abstract/24/1/53/463221	Perceived ethnic threat	Income, labour market position, difficulty of changing one's job, years of education, large city/suburb, immigrant friends, immigrant colleagues, immigrants in current living area, GDP per capita, % non-western immigrants, % non-western immigrants squared, interactions between % non-western immigrants and immigrant friends, colleagues, immigrants in living area, urban			Table 2	20	Country	33762	Individual	Multilevel model	No		Yes	https://www.europeansocialsurvey.org/data/	397	30.5385
Values	Franzen, A., & Meyer, R. (2010). Environmental attitudes in cross-national perspective: A multilevel analysis of the ISSP 1993 and 2000. European sociological review, 26(2), 219-234.	2010	European Sociological Review	4.099	https://academic.oup.com/esr/article-abstract/26/2/219/474760	Average environmental concern	GDP per capita	r = 0.80		Figure 3	24	Country	24	Country	Pearson's correlation	No		Yes	http://www.issp.org/data-download/by-year/	333	30.2727
Values	Franzen, A., & Meyer, R. (2010). Environmental attitudes in cross-national perspective: A multilevel analysis of the ISSP 1993 and 2000. European sociological review, 26(2), 219-234.	2010	European Sociological Review	4.099	https://academic.oup.com/esr/article-abstract/26/2/219/474760	Environmental concern 1993	Per capita PPP, Gini coefficient, educational participation, proportion post-materialists, environmental quality, proportion urban population, population density, relative income within country, individual post-materialism, sex, age, years of education, knowledge about environment, perceived environmental quality			Table 3	24	Country		Individual	Multilevel model	No		Yes	http://www.issp.org/data-download/by-year/	333	30.2727
Values	Franzen, A., & Meyer, R. (2010). Environmental attitudes in cross-national perspective: A multilevel analysis of the ISSP 1993 and 2000. European sociological review, 26(2), 219-234.	2010	European Sociological Review	4.099	https://academic.oup.com/esr/article-abstract/26/2/219/474760	Environmental concern 1993	Per capita PPP, relative income within country, individual post-materialism, sex, age, years of education, knowledge about environment, perceived environmental quality, equivalence income squared, post-materialism squared, years of education squared, per capita PPP x post-materialism			Table 3	24	Country		Individual	Multilevel model	No		Yes	http://www.issp.org/data-download/by-year/	333	30.2727
Values	Franzen, A., & Meyer, R. (2010). Environmental attitudes in cross-national perspective: A multilevel analysis of the ISSP 1993 and 2000. European sociological review, 26(2), 219-234.	2010	European Sociological Review	4.099	https://academic.oup.com/esr/article-abstract/26/2/219/474760	Environmental concern 2000	Per capita PPP, Gini coefficient, educational participation, proportion post-materialists, environmental quality, proportion urban population, population density, relative income within country, individual post-materialism, sex, age, years of education, knowledge about environment, perceived environmental quality			Table 3	24	Country		Individual	Multilevel model	No		Yes	http://www.issp.org/data-download/by-year/	333	30.2727
Values	Franzen, A., & Meyer, R. (2010). Environmental attitudes in cross-national perspective: A multilevel analysis of the ISSP 1993 and 2000. European sociological review, 26(2), 219-234.	2010	European Sociological Review	4.099	https://academic.oup.com/esr/article-abstract/26/2/219/474760	Environmental concern 2000	Per capita PPP, relative income within country, individual post-materialism, sex, age, years of education, knowledge about environment, perceived environmental quality, equivalence income squared, post-materialism squared, years of education squared, per capita PPP x post-materialism			Table 3	24	Country		Individual	Multilevel model	No		Yes	http://www.issp.org/data-download/by-year/	333	30.2727
Values	Franzen, A., & Meyer, R. (2010). Environmental attitudes in cross-national perspective: A multilevel analysis of the ISSP 1993 and 2000. European sociological review, 26(2), 219-234.	2010	European Sociological Review	4.099	https://academic.oup.com/esr/article-abstract/26/2/219/474760	Average environmental concern	C02 emission per million US dollars of PPP	r = -0.38	p < 0.10	Page 229	24	Country	24	Country	Pearson's correlation	No		Yes	http://www.issp.org/data-download/by-year/	333	30.2727
Values	Franzen, A., & Meyer, R. (2010). Environmental attitudes in cross-national perspective: A multilevel analysis of the ISSP 1993 and 2000. European sociological review, 26(2), 219-234.	2010	European Sociological Review	4.099	https://academic.oup.com/esr/article-abstract/26/2/219/474760	PPP	C02 emission per million US dollars of PPP	r = -0.39		Page 230	24	Country	24	Country	Pearson's correlation	No		Yes	http://www.issp.org/data-download/by-year/	333	30.2727
Values	Steenkamp, J. B. E., Ter Hofstede, F., & Wedel, M. (1999). A cross-national investigation into the individual and national cultural antecedents of consumer innovativeness. Journal of marketing, 63(2), 55-69.	1999	Journal of Marketing	15.36	https://journals.sagepub.com/doi/full/10.1177/002224299906300204	Mean exploratory acquisition of products	Bass coefficient of innovation	r = 0.83	p < 0.01	Page 62	9	Country	9	Country	Pearson's correlation	No		No		645	29.3182
Values	Steenkamp, J. B. E., Ter Hofstede, F., & Wedel, M. (1999). A cross-national investigation into the individual and national cultural antecedents of consumer innovativeness. Journal of marketing, 63(2), 55-69.	1999	Journal of Marketing	15.36	https://journals.sagepub.com/doi/full/10.1177/002224299906300204	Consume innovativeness	Resultant conservation, resultant self-enhancement, consumer enthocentrism, attitude toward the past, individualism, uncertainty avoidance, masculinity, uncertainty avoidance x resultant conservation, masculinity x resultant self-enhancement, individualism x consumer enthnocentrism, income, age, years of education			Table 1	11	Country	3283	Individual	Multilevel model	No		No		645	29.3182
Values	Steenkamp, J. B. E., Ter Hofstede, F., & Wedel, M. (1999). A cross-national investigation into the individual and national cultural antecedents of consumer innovativeness. Journal of marketing, 63(2), 55-69.	1999	Journal of Marketing	15.36	https://journals.sagepub.com/doi/full/10.1177/002224299906300204	Individualism	Gross national product per capita corrected for purchasing power	r = 0.54	p < 0.05	Page 67	11	Country	11	Country	Pearson's correlation	No		No		645	29.3182
Values	Steenkamp, J. B. E., Ter Hofstede, F., & Wedel, M. (1999). A cross-national investigation into the individual and national cultural antecedents of consumer innovativeness. Journal of marketing, 63(2), 55-69.	1999	Journal of Marketing	15.36	https://journals.sagepub.com/doi/full/10.1177/002224299906300204	Individualism	Degree of urbanization	r = 0.66	p < 0.05	Page 67	11	Country	11	Country	Pearson's correlation	No		No		645	29.3182
Values	Steenkamp, J. B. E., Ter Hofstede, F., & Wedel, M. (1999). A cross-national investigation into the individual and national cultural antecedents of consumer innovativeness. Journal of marketing, 63(2), 55-69.	1999	Journal of Marketing	15.36	https://journals.sagepub.com/doi/full/10.1177/002224299906300204	Individualism	Number of occupants per dwelling	r = -0.29	p = 0.19	Page 67	11	Country	11	Country	Pearson's correlation	No		No		645	29.3182
Values	Steenkamp, J. B. E., Ter Hofstede, F., & Wedel, M. (1999). A cross-national investigation into the individual and national cultural antecedents of consumer innovativeness. Journal of marketing, 63(2), 55-69.	1999	Journal of Marketing	15.36	https://journals.sagepub.com/doi/full/10.1177/002224299906300204	Individualism	Proportion of workforce in agriculture	r = -0.76	p < 0.01	Page 67	11	Country	11	Country	Pearson's correlation	No		No		645	29.3182
Values	Steenkamp, J. B. E., Ter Hofstede, F., & Wedel, M. (1999). A cross-national investigation into the individual and national cultural antecedents of consumer innovativeness. Journal of marketing, 63(2), 55-69.	1999	Journal of Marketing	15.36	https://journals.sagepub.com/doi/full/10.1177/002224299906300204	Percentage of Protestants	Uncertainty avoidance	r = -0.53	p < 0.05	Page 67	11	Country	11	Country	Pearson's correlation	No		No		645	29.3182
Values	Paxton, P. (2002). Social capital and democracy: An interdependent relationship. American sociological review, 254-277.	2002	American Sociological Review	12.444	https://www.jstor.org/stable/3088895	Percent trusting	Average association memberships	r = 0.69	p < 0.0001	Footnote 13	46	Country	46	Country	Pearson's correlation	No		No		555	29.2105
Values	Paxton, P. (2002). Social capital and democracy: An interdependent relationship. American sociological review, 254-277.	2002	American Sociological Review	12.444	https://www.jstor.org/stable/3088895	Percent trusting	Number of international non-governmental organisations	r = 0.36	p < 0.01	Footnote 13	46	Country	46	Country	Pearson's correlation	No		No		555	29.2105
Values	Paxton, P. (2002). Social capital and democracy: An interdependent relationship. American sociological review, 254-277.	2002	American Sociological Review	12.444	https://www.jstor.org/stable/3088895					Table 2	46	Country	46	Country	Structural equation model	No		No		555	29.2105
Values	Paxton, P. (2002). Social capital and democracy: An interdependent relationship. American sociological review, 254-277.	2002	American Sociological Review	12.444	https://www.jstor.org/stable/3088895					Table 3	101	Country	101	Country	Structural equation model	No		No		555	29.2105
Values	Paxton, P. (2002). Social capital and democracy: An interdependent relationship. American sociological review, 254-277.	2002	American Sociological Review	12.444	https://www.jstor.org/stable/3088895					Table 4	46	Country	46	Country	Structural equation model	No		No		555	29.2105
Values	Paxton, P. (2002). Social capital and democracy: An interdependent relationship. American sociological review, 254-277.	2002	American Sociological Review	12.444	https://www.jstor.org/stable/3088895					Page 272	46	Country	46	Country	Structural equation model	No		No		555	29.2105
Values	Santos, H. C., Varnum, M. E., & Grossmann, I. (2017). Global increases in individualism. Psychological science, 28(9), 1228-1239.	2017	Psychological Science	10.172	https://journals.sagepub.com/doi/full/10.1177/0956797617700622	Individualist practices	Year	b = 0.02	p < 0.001	Page 1233	41	Country		Country	Multilevel model	No		Yes	https://osf.io/au4x3/	113	28.25
Values	Santos, H. C., Varnum, M. E., & Grossmann, I. (2017). Global increases in individualism. Psychological science, 28(9), 1228-1239.	2017	Psychological Science	10.172	https://journals.sagepub.com/doi/full/10.1177/0956797617700622	Individualist values	Year	b = 0.03	p < 0.001	Page 1233	53	Country		Country	Multilevel model	No		Yes	https://osf.io/au4x3/	113	28.25
Values	Santos, H. C., Varnum, M. E., & Grossmann, I. (2017). Global increases in individualism. Psychological science, 28(9), 1228-1239.	2017	Psychological Science	10.172	https://journals.sagepub.com/doi/full/10.1177/0956797617700622	Individualist practices	Socioeconomic development	b = 0.66	p < 0.001	Table 2	41	Country		Country	Multilevel model	No		Yes	https://osf.io/au4x3/	113	28.25
Values	Santos, H. C., Varnum, M. E., & Grossmann, I. (2017). Global increases in individualism. Psychological science, 28(9), 1228-1239.	2017	Psychological Science	10.172	https://journals.sagepub.com/doi/full/10.1177/0956797617700622	Individualist values	Socioeconomic development	b = 0.59	p < 0.001	Table 2	53	Country		Country	Multilevel model	No		Yes	https://osf.io/au4x3/	113	28.25
Values	Santos, H. C., Varnum, M. E., & Grossmann, I. (2017). Global increases in individualism. Psychological science, 28(9), 1228-1239.	2017	Psychological Science	10.172	https://journals.sagepub.com/doi/full/10.1177/0956797617700622	Individualist practices	Pathogen prevalence	b = 0.58	p < 0.001	Table 2	41	Country		Country	Multilevel model	No		Yes	https://osf.io/au4x3/	113	28.25
Values	Santos, H. C., Varnum, M. E., & Grossmann, I. (2017). Global increases in individualism. Psychological science, 28(9), 1228-1239.	2017	Psychological Science	10.172	https://journals.sagepub.com/doi/full/10.1177/0956797617700622	Individualist values	Pathogen prevalence	b = 0.19		Table 2	53	Country		Country	Multilevel model	No		Yes	https://osf.io/au4x3/	113	28.25
Values	Santos, H. C., Varnum, M. E., & Grossmann, I. (2017). Global increases in individualism. Psychological science, 28(9), 1228-1239.	2017	Psychological Science	10.172	https://journals.sagepub.com/doi/full/10.1177/0956797617700622	Individualist practices	Disaster frequency	b = -0.18	p < 0.01	Table 2	41	Country		Country	Multilevel model	No		Yes	https://osf.io/au4x3/	113	28.25
Values	Santos, H. C., Varnum, M. E., & Grossmann, I. (2017). Global increases in individualism. Psychological science, 28(9), 1228-1239.	2017	Psychological Science	10.172	https://journals.sagepub.com/doi/full/10.1177/0956797617700622	Individualist values	Disaster frequency	b = -0.19	p < 0.01	Table 2	53	Country		Country	Multilevel model	No		Yes	https://osf.io/au4x3/	113	28.25
Values	Santos, H. C., Varnum, M. E., & Grossmann, I. (2017). Global increases in individualism. Psychological science, 28(9), 1228-1239.	2017	Psychological Science	10.172	https://journals.sagepub.com/doi/full/10.1177/0956797617700622	Individualist practices	Climate x socioeconomic development	b = 0.02	p < 0.01	Table 2	41	Country		Country	Multilevel model	No		Yes	https://osf.io/au4x3/	113	28.25
Values	Santos, H. C., Varnum, M. E., & Grossmann, I. (2017). Global increases in individualism. Psychological science, 28(9), 1228-1239.	2017	Psychological Science	10.172	https://journals.sagepub.com/doi/full/10.1177/0956797617700622	Individualist values	Climate x socioeconomic development	b = 0.02		Table 2	53	Country		Country	Multilevel model	No		Yes	https://osf.io/au4x3/	113	28.25
Values	Santos, H. C., Varnum, M. E., & Grossmann, I. (2017). Global increases in individualism. Psychological science, 28(9), 1228-1239.	2017	Psychological Science	10.172	https://journals.sagepub.com/doi/full/10.1177/0956797617700622	Individualist practices	White-collar vs. agricultural jobs	b = 1.22	p < 0.001	Table 3	41	Country		Country	Multilevel model	No		Yes	https://osf.io/au4x3/	113	28.25
Values	Santos, H. C., Varnum, M. E., & Grossmann, I. (2017). Global increases in individualism. Psychological science, 28(9), 1228-1239.	2017	Psychological Science	10.172	https://journals.sagepub.com/doi/full/10.1177/0956797617700622	Individualist values	White-collar vs. agricultural jobs	b = 1.38	p < 0.001	Table 3	53	Country		Country	Multilevel model	No		Yes	https://osf.io/au4x3/	113	28.25
Values	Santos, H. C., Varnum, M. E., & Grossmann, I. (2017). Global increases in individualism. Psychological science, 28(9), 1228-1239.	2017	Psychological Science	10.172	https://journals.sagepub.com/doi/full/10.1177/0956797617700622	Individualist practices	Occupational prestige	b = 0.19	p < 0.001	Table 3	41	Country		Country	Multilevel model	No		Yes	https://osf.io/au4x3/	113	28.25
Values	Santos, H. C., Varnum, M. E., & Grossmann, I. (2017). Global increases in individualism. Psychological science, 28(9), 1228-1239.	2017	Psychological Science	10.172	https://journals.sagepub.com/doi/full/10.1177/0956797617700622	Individualist values	Occupational prestige	b = 0.10	p < 0.01	Table 3	53	Country		Country	Multilevel model	No		Yes	https://osf.io/au4x3/	113	28.25
Values	Santos, H. C., Varnum, M. E., & Grossmann, I. (2017). Global increases in individualism. Psychological science, 28(9), 1228-1239.	2017	Psychological Science	10.172	https://journals.sagepub.com/doi/full/10.1177/0956797617700622	Individualist practices	Educational attainment	b = 1.16	p < 0.001	Table 3	41	Country		Country	Multilevel model	No		Yes	https://osf.io/au4x3/	113	28.25
Values	Santos, H. C., Varnum, M. E., & Grossmann, I. (2017). Global increases in individualism. Psychological science, 28(9), 1228-1239.	2017	Psychological Science	10.172	https://journals.sagepub.com/doi/full/10.1177/0956797617700622	Individualist values	Educational attainment	b = 0.83	p < 0.001	Table 3	53	Country		Country	Multilevel model	No		Yes	https://osf.io/au4x3/	113	28.25
Values	Santos, H. C., Varnum, M. E., & Grossmann, I. (2017). Global increases in individualism. Psychological science, 28(9), 1228-1239.	2017	Psychological Science	10.172	https://journals.sagepub.com/doi/full/10.1177/0956797617700622	Individualist practices	Income	b = 0.69	p < 0.001	Table 3	41	Country		Country	Multilevel model	No		Yes	https://osf.io/au4x3/	113	28.25
Values	Santos, H. C., Varnum, M. E., & Grossmann, I. (2017). Global increases in individualism. Psychological science, 28(9), 1228-1239.	2017	Psychological Science	10.172	https://journals.sagepub.com/doi/full/10.1177/0956797617700622	Individualist values	Income	b = 0.87	p < 0.001	Table 3	53	Country		Country	Multilevel model	No		Yes	https://osf.io/au4x3/	113	28.25
Values	Santos, H. C., Varnum, M. E., & Grossmann, I. (2017). Global increases in individualism. Psychological science, 28(9), 1228-1239.	2017	Psychological Science	10.172	https://journals.sagepub.com/doi/full/10.1177/0956797617700622	Individualist practices	Urbanization	b = 1.52	p < 0.001	Table 3	41	Country		Country	Multilevel model	No		Yes	https://osf.io/au4x3/	113	28.25
Values	Santos, H. C., Varnum, M. E., & Grossmann, I. (2017). Global increases in individualism. Psychological science, 28(9), 1228-1239.	2017	Psychological Science	10.172	https://journals.sagepub.com/doi/full/10.1177/0956797617700622	Individualist practices	Socioeconomic development (10 year lag)	b = 0.59	p < 0.001	Page 1236	41	Country		Country	Multilevel model	No		Yes	https://osf.io/au4x3/	113	28.25
Values	Santos, H. C., Varnum, M. E., & Grossmann, I. (2017). Global increases in individualism. Psychological science, 28(9), 1228-1239.	2017	Psychological Science	10.172	https://journals.sagepub.com/doi/full/10.1177/0956797617700622	Individualist values	Socioeconomic development (10 year lag)	b = 0.46	p < 0.001	Page 1236	53	Country		Country	Multilevel model	No		Yes	https://osf.io/au4x3/	113	28.25
Values	Santos, H. C., Varnum, M. E., & Grossmann, I. (2017). Global increases in individualism. Psychological science, 28(9), 1228-1239.	2017	Psychological Science	10.172	https://journals.sagepub.com/doi/full/10.1177/0956797617700622	Individualist practices	Time, socioeconomic development			Figure 4	41	Country		Country	Mediation	No		Yes	https://osf.io/au4x3/	113	28.25
Values	Santos, H. C., Varnum, M. E., & Grossmann, I. (2017). Global increases in individualism. Psychological science, 28(9), 1228-1239.	2017	Psychological Science	10.172	https://journals.sagepub.com/doi/full/10.1177/0956797617700622	Individualist values	Time, socioeconomic development			Figure 4	53	Country		Country	Mediation	No		Yes	https://osf.io/au4x3/	113	28.25
Values	Van Zanten, B. T., Van Berkel, D. B., Meentemeyer, R. K., Smith, J. W., Tieskens, K. F., & Verburg, P. H. (2016). Continental-scale quantification of landscape values using social media data. Proceedings of the National Academy of Sciences, 113(46), 12974-12979.	2016	Proceedings of the National Academy of Sciences of the United States of America	10.7	https://www.pnas.org/content/113/46/12974.short	Landscape values (Panoramio)	Mosaic landscapes, hedges and tree lines, proximate to water, rolling terrain, hill terrain, mountain terrain, cost-distance to city, protected areas, distance to Pas, peri-urban areas, population density, GDP per capita			Table 1	26	Country		Grid cell	GME model	Yes	Eigenvector filtering	Yes	https://geoplaza.vu.nl/cms/data/continental-scale-quantification-of-landscape-values-using-social-media-data/	135	27	See following paper for details on spatial autocorrelation correction: Griffith DA, Peres-Neto PR (2006) Spatial modeling in ecology: The flexibility of eigenfunction spatial analyses. Ecology 87(10):2603–2613.
Values	Van Zanten, B. T., Van Berkel, D. B., Meentemeyer, R. K., Smith, J. W., Tieskens, K. F., & Verburg, P. H. (2016). Continental-scale quantification of landscape values using social media data. Proceedings of the National Academy of Sciences, 113(46), 12974-12979.	2016	Proceedings of the National Academy of Sciences of the United States of America	10.7	https://www.pnas.org/content/113/46/12974.short	Landscape values (Flickr)	Mosaic landscapes, hedges and tree lines, proximate to water, rolling terrain, hill terrain, mountain terrain, cost-distance to city, protected areas, distance to Pas, peri-urban areas, population density, GDP per capita			Table 1	26	Country		Grid cell	GME model	Yes	Eigenvector filtering	Yes	https://geoplaza.vu.nl/cms/data/continental-scale-quantification-of-landscape-values-using-social-media-data/	135	27	See following paper for details on spatial autocorrelation correction: Griffith DA, Peres-Neto PR (2006) Spatial modeling in ecology: The flexibility of eigenfunction spatial analyses. Ecology 87(10):2603–2613.
Values	Van Zanten, B. T., Van Berkel, D. B., Meentemeyer, R. K., Smith, J. W., Tieskens, K. F., & Verburg, P. H. (2016). Continental-scale quantification of landscape values using social media data. Proceedings of the National Academy of Sciences, 113(46), 12974-12979.	2016	Proceedings of the National Academy of Sciences of the United States of America	10.7	https://www.pnas.org/content/113/46/12974.short	Landscape values (Instagram)	Mosaic landscapes, hedges and tree lines, proximate to water, rolling terrain, hill terrain, mountain terrain, cost-distance to city, protected areas, distance to Pas, peri-urban areas, population density, GDP per capita			Table 1	26	Country		Grid cell	GME model	Yes	Eigenvector filtering	Yes	https://geoplaza.vu.nl/cms/data/continental-scale-quantification-of-landscape-values-using-social-media-data/	135	27	See following paper for details on spatial autocorrelation correction: Griffith DA, Peres-Neto PR (2006) Spatial modeling in ecology: The flexibility of eigenfunction spatial analyses. Ecology 87(10):2603–2613.
Values	Beugelsdijk, S., & Welzel, C. (2018). Dimensions and dynamics of national culture: Synthesizing Hofstede with Inglehart. Journal of cross-cultural psychology, 49(10), 1469-1505.	2018	Journal of Cross-Cultural Psychology	2.577	https://journals.sagepub.com/doi/full/10.1177/0022022118798505	Live to make parents proud	Individualism	r = 0.65	p < 0.05	Table 3	62	Country	62	Country	Pearson's correlation	No		Yes	https://europeanvaluesstudy.eu/methodology-data-documentation/survey-2017/joint-evs-wvs-2017-2021-dataset/	72	24
Values	Beugelsdijk, S., & Welzel, C. (2018). Dimensions and dynamics of national culture: Synthesizing Hofstede with Inglehart. Journal of cross-cultural psychology, 49(10), 1469-1505.	2018	Journal of Cross-Cultural Psychology	2.577	https://journals.sagepub.com/doi/full/10.1177/0022022118798505	Live to make parents proud	Power distance	r = -0.60	p < 0.05	Table 3	55	Country	55	Country	Pearson's correlation	No		Yes	https://europeanvaluesstudy.eu/methodology-data-documentation/survey-2017/joint-evs-wvs-2017-2021-dataset/	72	24
Values	Beugelsdijk, S., & Welzel, C. (2018). Dimensions and dynamics of national culture: Synthesizing Hofstede with Inglehart. Journal of cross-cultural psychology, 49(10), 1469-1505.	2018	Journal of Cross-Cultural Psychology	2.577	https://journals.sagepub.com/doi/full/10.1177/0022022118798505	Live to make parents proud	Long-term orientation	r = 0.56	p < 0.05	Table 3	79	Country	79	Country	Pearson's correlation	No		Yes	https://europeanvaluesstudy.eu/methodology-data-documentation/survey-2017/joint-evs-wvs-2017-2021-dataset/	72	24
Values	Beugelsdijk, S., & Welzel, C. (2018). Dimensions and dynamics of national culture: Synthesizing Hofstede with Inglehart. Journal of cross-cultural psychology, 49(10), 1469-1505.	2018	Journal of Cross-Cultural Psychology	2.577	https://journals.sagepub.com/doi/full/10.1177/0022022118798505	Private ownership	Individualism	r = 0.66	p < 0.05	Table 3	64	Country	64	Country	Pearson's correlation	No		Yes	https://europeanvaluesstudy.eu/methodology-data-documentation/survey-2017/joint-evs-wvs-2017-2021-dataset/	72	24
Values	Beugelsdijk, S., & Welzel, C. (2018). Dimensions and dynamics of national culture: Synthesizing Hofstede with Inglehart. Journal of cross-cultural psychology, 49(10), 1469-1505.	2018	Journal of Cross-Cultural Psychology	2.577	https://journals.sagepub.com/doi/full/10.1177/0022022118798505	Private ownership	Power distance	r = -0.63	p < 0.05	Table 3	64	Country	64	Country	Pearson's correlation	No		Yes	https://europeanvaluesstudy.eu/methodology-data-documentation/survey-2017/joint-evs-wvs-2017-2021-dataset/	72	24
Values	Beugelsdijk, S., & Welzel, C. (2018). Dimensions and dynamics of national culture: Synthesizing Hofstede with Inglehart. Journal of cross-cultural psychology, 49(10), 1469-1505.	2018	Journal of Cross-Cultural Psychology	2.577	https://journals.sagepub.com/doi/full/10.1177/0022022118798505	Private ownership	Indulgence versus restraint	r = 0.23	p < 0.05	Table 3	91	Country	91	Country	Pearson's correlation	No		Yes	https://europeanvaluesstudy.eu/methodology-data-documentation/survey-2017/joint-evs-wvs-2017-2021-dataset/	72	24
Values	Beugelsdijk, S., & Welzel, C. (2018). Dimensions and dynamics of national culture: Synthesizing Hofstede with Inglehart. Journal of cross-cultural psychology, 49(10), 1469-1505.	2018	Journal of Cross-Cultural Psychology	2.577	https://journals.sagepub.com/doi/full/10.1177/0022022118798505	Homosexuality justified	Individualism	r = 0.57	p < 0.05	Table 3	65	Country	65	Country	Pearson's correlation	No		Yes	https://europeanvaluesstudy.eu/methodology-data-documentation/survey-2017/joint-evs-wvs-2017-2021-dataset/	72	24
Values	Beugelsdijk, S., & Welzel, C. (2018). Dimensions and dynamics of national culture: Synthesizing Hofstede with Inglehart. Journal of cross-cultural psychology, 49(10), 1469-1505.	2018	Journal of Cross-Cultural Psychology	2.577	https://journals.sagepub.com/doi/full/10.1177/0022022118798505	Homosexuality justified	Power distance	r = -0.52	p < 0.05	Table 3	65	Country	65	Country	Pearson's correlation	No		Yes	https://europeanvaluesstudy.eu/methodology-data-documentation/survey-2017/joint-evs-wvs-2017-2021-dataset/	72	24
Values	Beugelsdijk, S., & Welzel, C. (2018). Dimensions and dynamics of national culture: Synthesizing Hofstede with Inglehart. Journal of cross-cultural psychology, 49(10), 1469-1505.	2018	Journal of Cross-Cultural Psychology	2.577	https://journals.sagepub.com/doi/full/10.1177/0022022118798505	Homosexuality justified	Indulgence versus restraint	r = 0.43	p < 0.05	Table 3	91	Country	91	Country	Pearson's correlation	No		Yes	https://europeanvaluesstudy.eu/methodology-data-documentation/survey-2017/joint-evs-wvs-2017-2021-dataset/	72	24
Values	Beugelsdijk, S., & Welzel, C. (2018). Dimensions and dynamics of national culture: Synthesizing Hofstede with Inglehart. Journal of cross-cultural psychology, 49(10), 1469-1505.	2018	Journal of Cross-Cultural Psychology	2.577	https://journals.sagepub.com/doi/full/10.1177/0022022118798505	Abortion justified	Individualism	r = 0.63	p < 0.05	Table 3	65	Country	65	Country	Pearson's correlation	No		Yes	https://europeanvaluesstudy.eu/methodology-data-documentation/survey-2017/joint-evs-wvs-2017-2021-dataset/	72	24
Values	Beugelsdijk, S., & Welzel, C. (2018). Dimensions and dynamics of national culture: Synthesizing Hofstede with Inglehart. Journal of cross-cultural psychology, 49(10), 1469-1505.	2018	Journal of Cross-Cultural Psychology	2.577	https://journals.sagepub.com/doi/full/10.1177/0022022118798505	Abortion justified	Power distance	r = -0.47	p < 0.05	Table 3	65	Country	65	Country	Pearson's correlation	No		Yes	https://europeanvaluesstudy.eu/methodology-data-documentation/survey-2017/joint-evs-wvs-2017-2021-dataset/	72	24
Values	Beugelsdijk, S., & Welzel, C. (2018). Dimensions and dynamics of national culture: Synthesizing Hofstede with Inglehart. Journal of cross-cultural psychology, 49(10), 1469-1505.	2018	Journal of Cross-Cultural Psychology	2.577	https://journals.sagepub.com/doi/full/10.1177/0022022118798505	Abortion justified	Masculinity	r = -0.25	p < 0.05	Table 3	65	Country	65	Country	Pearson's correlation	No		Yes	https://europeanvaluesstudy.eu/methodology-data-documentation/survey-2017/joint-evs-wvs-2017-2021-dataset/	72	24
Values	Beugelsdijk, S., & Welzel, C. (2018). Dimensions and dynamics of national culture: Synthesizing Hofstede with Inglehart. Journal of cross-cultural psychology, 49(10), 1469-1505.	2018	Journal of Cross-Cultural Psychology	2.577	https://journals.sagepub.com/doi/full/10.1177/0022022118798505	Abortion justified	Long-term orientation	r = 0.43	p < 0.05	Table 3	90	Country	90	Country	Pearson's correlation	No		Yes	https://europeanvaluesstudy.eu/methodology-data-documentation/survey-2017/joint-evs-wvs-2017-2021-dataset/	72	24
Values	Beugelsdijk, S., & Welzel, C. (2018). Dimensions and dynamics of national culture: Synthesizing Hofstede with Inglehart. Journal of cross-cultural psychology, 49(10), 1469-1505.	2018	Journal of Cross-Cultural Psychology	2.577	https://journals.sagepub.com/doi/full/10.1177/0022022118798505	Jobs scarce own national [R]	Individualism	r = 0.63	p < 0.05	Table 3	63	Country	63	Country	Pearson's correlation	No		Yes	https://europeanvaluesstudy.eu/methodology-data-documentation/survey-2017/joint-evs-wvs-2017-2021-dataset/	72	24
Values	Beugelsdijk, S., & Welzel, C. (2018). Dimensions and dynamics of national culture: Synthesizing Hofstede with Inglehart. Journal of cross-cultural psychology, 49(10), 1469-1505.	2018	Journal of Cross-Cultural Psychology	2.577	https://journals.sagepub.com/doi/full/10.1177/0022022118798505	Jobs scarce own national [R]	Power distance	r = -0.58	p < 0.05	Table 3	63	Country	63	Country	Pearson's correlation	No		Yes	https://europeanvaluesstudy.eu/methodology-data-documentation/survey-2017/joint-evs-wvs-2017-2021-dataset/	72	24
Values	Beugelsdijk, S., & Welzel, C. (2018). Dimensions and dynamics of national culture: Synthesizing Hofstede with Inglehart. Journal of cross-cultural psychology, 49(10), 1469-1505.	2018	Journal of Cross-Cultural Psychology	2.577	https://journals.sagepub.com/doi/full/10.1177/0022022118798505	Jobs scarce own national [R]	Masculinity	r = -0.34	p < 0.05	Table 3	63	Country	63	Country	Pearson's correlation	No		Yes	https://europeanvaluesstudy.eu/methodology-data-documentation/survey-2017/joint-evs-wvs-2017-2021-dataset/	72	24
Values	Beugelsdijk, S., & Welzel, C. (2018). Dimensions and dynamics of national culture: Synthesizing Hofstede with Inglehart. Journal of cross-cultural psychology, 49(10), 1469-1505.	2018	Journal of Cross-Cultural Psychology	2.577	https://journals.sagepub.com/doi/full/10.1177/0022022118798505	Jobs scarce own national [R]	Indulgence versus restraint	r = 0.35	p < 0.05	Table 3	89	Country	89	Country	Pearson's correlation	No		Yes	https://europeanvaluesstudy.eu/methodology-data-documentation/survey-2017/joint-evs-wvs-2017-2021-dataset/	72	24
Values	Beugelsdijk, S., & Welzel, C. (2018). Dimensions and dynamics of national culture: Synthesizing Hofstede with Inglehart. Journal of cross-cultural psychology, 49(10), 1469-1505.	2018	Journal of Cross-Cultural Psychology	2.577	https://journals.sagepub.com/doi/full/10.1177/0022022118798505	Confidence politics (high to low)	Uncertainty avoidance	r = 0.56	p < 0.05	Table 3	64	Country	64	Country	Pearson's correlation	No		Yes	https://europeanvaluesstudy.eu/methodology-data-documentation/survey-2017/joint-evs-wvs-2017-2021-dataset/	72	24
Values	Beugelsdijk, S., & Welzel, C. (2018). Dimensions and dynamics of national culture: Synthesizing Hofstede with Inglehart. Journal of cross-cultural psychology, 49(10), 1469-1505.	2018	Journal of Cross-Cultural Psychology	2.577	https://journals.sagepub.com/doi/full/10.1177/0022022118798505	Confidence justice (high to low)	Uncertainty avoidance	r = 0.61	p < 0.05	Table 3	62	Country	62	Country	Pearson's correlation	No		Yes	https://europeanvaluesstudy.eu/methodology-data-documentation/survey-2017/joint-evs-wvs-2017-2021-dataset/	72	24
Values	Beugelsdijk, S., & Welzel, C. (2018). Dimensions and dynamics of national culture: Synthesizing Hofstede with Inglehart. Journal of cross-cultural psychology, 49(10), 1469-1505.	2018	Journal of Cross-Cultural Psychology	2.577	https://journals.sagepub.com/doi/full/10.1177/0022022118798505	People can be trusted	Individualism	r = 0.51	p < 0.05	Table 3	65	Country	65	Country	Pearson's correlation	No		Yes	https://europeanvaluesstudy.eu/methodology-data-documentation/survey-2017/joint-evs-wvs-2017-2021-dataset/	72	24
Values	Beugelsdijk, S., & Welzel, C. (2018). Dimensions and dynamics of national culture: Synthesizing Hofstede with Inglehart. Journal of cross-cultural psychology, 49(10), 1469-1505.	2018	Journal of Cross-Cultural Psychology	2.577	https://journals.sagepub.com/doi/full/10.1177/0022022118798505	People can be trusted	Power distance	r = -0.54	p < 0.05	Table 3	65	Country	65	Country	Pearson's correlation	No		Yes	https://europeanvaluesstudy.eu/methodology-data-documentation/survey-2017/joint-evs-wvs-2017-2021-dataset/	72	24
Values	Beugelsdijk, S., & Welzel, C. (2018). Dimensions and dynamics of national culture: Synthesizing Hofstede with Inglehart. Journal of cross-cultural psychology, 49(10), 1469-1505.	2018	Journal of Cross-Cultural Psychology	2.577	https://journals.sagepub.com/doi/full/10.1177/0022022118798505	People can be trusted	Uncertainty avoidance	r = -0.53	p < 0.05	Table 3	65	Country	65	Country	Pearson's correlation	No		Yes	https://europeanvaluesstudy.eu/methodology-data-documentation/survey-2017/joint-evs-wvs-2017-2021-dataset/	72	24
Values	Beugelsdijk, S., & Welzel, C. (2018). Dimensions and dynamics of national culture: Synthesizing Hofstede with Inglehart. Journal of cross-cultural psychology, 49(10), 1469-1505.	2018	Journal of Cross-Cultural Psychology	2.577	https://journals.sagepub.com/doi/full/10.1177/0022022118798505	People can be trusted	Long-term orientation	r = 0.26	p < 0.05	Table 3	90	Country	90	Country	Pearson's correlation	No		Yes	https://europeanvaluesstudy.eu/methodology-data-documentation/survey-2017/joint-evs-wvs-2017-2021-dataset/	72	24
Values	Beugelsdijk, S., & Welzel, C. (2018). Dimensions and dynamics of national culture: Synthesizing Hofstede with Inglehart. Journal of cross-cultural psychology, 49(10), 1469-1505.	2018	Journal of Cross-Cultural Psychology	2.577	https://journals.sagepub.com/doi/full/10.1177/0022022118798505	Country run by bigger interests	Uncertainty avoidance	r = 0.62	p < 0.05	Table 3	43	Country	43	Country	Pearson's correlation	No		Yes	https://europeanvaluesstudy.eu/methodology-data-documentation/survey-2017/joint-evs-wvs-2017-2021-dataset/	72	24
Values	Beugelsdijk, S., & Welzel, C. (2018). Dimensions and dynamics of national culture: Synthesizing Hofstede with Inglehart. Journal of cross-cultural psychology, 49(10), 1469-1505.	2018	Journal of Cross-Cultural Psychology	2.577	https://journals.sagepub.com/doi/full/10.1177/0022022118798505	Materialism-Postmaterialism	Individualism	r = 0.54	p < 0.05	Table 3	63	Country	63	Country	Pearson's correlation	No		Yes	https://europeanvaluesstudy.eu/methodology-data-documentation/survey-2017/joint-evs-wvs-2017-2021-dataset/	72	24
Values	Beugelsdijk, S., & Welzel, C. (2018). Dimensions and dynamics of national culture: Synthesizing Hofstede with Inglehart. Journal of cross-cultural psychology, 49(10), 1469-1505.	2018	Journal of Cross-Cultural Psychology	2.577	https://journals.sagepub.com/doi/full/10.1177/0022022118798505	Materialism-Postmaterialism	Power distance	r = -0.61	p < 0.05	Table 3	63	Country	63	Country	Pearson's correlation	No		Yes	https://europeanvaluesstudy.eu/methodology-data-documentation/survey-2017/joint-evs-wvs-2017-2021-dataset/	72	24
Values	Beugelsdijk, S., & Welzel, C. (2018). Dimensions and dynamics of national culture: Synthesizing Hofstede with Inglehart. Journal of cross-cultural psychology, 49(10), 1469-1505.	2018	Journal of Cross-Cultural Psychology	2.577	https://journals.sagepub.com/doi/full/10.1177/0022022118798505	Materialism-Postmaterialism	Indulgence versus restraint	r = 0.62	p < 0.05	Table 3	89	Country	89	Country	Pearson's correlation	No		Yes	https://europeanvaluesstudy.eu/methodology-data-documentation/survey-2017/joint-evs-wvs-2017-2021-dataset/	72	24
Values	Beugelsdijk, S., & Welzel, C. (2018). Dimensions and dynamics of national culture: Synthesizing Hofstede with Inglehart. Journal of cross-cultural psychology, 49(10), 1469-1505.	2018	Journal of Cross-Cultural Psychology	2.577	https://journals.sagepub.com/doi/full/10.1177/0022022118798505	Thrift as child quality [R]	Individualism	r = -0.33	p < 0.05	Table 3	65	Country	65	Country	Pearson's correlation	No		Yes	https://europeanvaluesstudy.eu/methodology-data-documentation/survey-2017/joint-evs-wvs-2017-2021-dataset/	72	24
Values	Beugelsdijk, S., & Welzel, C. (2018). Dimensions and dynamics of national culture: Synthesizing Hofstede with Inglehart. Journal of cross-cultural psychology, 49(10), 1469-1505.	2018	Journal of Cross-Cultural Psychology	2.577	https://journals.sagepub.com/doi/full/10.1177/0022022118798505	Thrift as child quality [R]	Power distance	r = 0.38	p < 0.05	Table 3	65	Country	65	Country	Pearson's correlation	No		Yes	https://europeanvaluesstudy.eu/methodology-data-documentation/survey-2017/joint-evs-wvs-2017-2021-dataset/	72	24
Values	Beugelsdijk, S., & Welzel, C. (2018). Dimensions and dynamics of national culture: Synthesizing Hofstede with Inglehart. Journal of cross-cultural psychology, 49(10), 1469-1505.	2018	Journal of Cross-Cultural Psychology	2.577	https://journals.sagepub.com/doi/full/10.1177/0022022118798505	Thrift as child quality [R]	Long-term orientation	r = 0.58	p < 0.05	Table 3	90	Country	90	Country	Pearson's correlation	No		Yes	https://europeanvaluesstudy.eu/methodology-data-documentation/survey-2017/joint-evs-wvs-2017-2021-dataset/	72	24
Values	Beugelsdijk, S., & Welzel, C. (2018). Dimensions and dynamics of national culture: Synthesizing Hofstede with Inglehart. Journal of cross-cultural psychology, 49(10), 1469-1505.	2018	Journal of Cross-Cultural Psychology	2.577	https://journals.sagepub.com/doi/full/10.1177/0022022118798505	Thrift as child quality [R]	Indulgence versus restraint	r = -0.35	p < 0.05	Table 3	91	Country	91	Country	Pearson's correlation	No		Yes	https://europeanvaluesstudy.eu/methodology-data-documentation/survey-2017/joint-evs-wvs-2017-2021-dataset/	72	24
Values	Beugelsdijk, S., & Welzel, C. (2018). Dimensions and dynamics of national culture: Synthesizing Hofstede with Inglehart. Journal of cross-cultural psychology, 49(10), 1469-1505.	2018	Journal of Cross-Cultural Psychology	2.577	https://journals.sagepub.com/doi/full/10.1177/0022022118798505	Pride in nation [R]	Individualism	r = -0.28	p < 0.05	Table 3	65	Country	65	Country	Pearson's correlation	No		Yes	https://europeanvaluesstudy.eu/methodology-data-documentation/survey-2017/joint-evs-wvs-2017-2021-dataset/	72	24
Values	Beugelsdijk, S., & Welzel, C. (2018). Dimensions and dynamics of national culture: Synthesizing Hofstede with Inglehart. Journal of cross-cultural psychology, 49(10), 1469-1505.	2018	Journal of Cross-Cultural Psychology	2.577	https://journals.sagepub.com/doi/full/10.1177/0022022118798505	Pride in nation [R]	Long-term orientation	r = -0.80	p < 0.05	Table 3	90	Country	90	Country	Pearson's correlation	No		Yes	https://europeanvaluesstudy.eu/methodology-data-documentation/survey-2017/joint-evs-wvs-2017-2021-dataset/	72	24
Values	Beugelsdijk, S., & Welzel, C. (2018). Dimensions and dynamics of national culture: Synthesizing Hofstede with Inglehart. Journal of cross-cultural psychology, 49(10), 1469-1505.	2018	Journal of Cross-Cultural Psychology	2.577	https://journals.sagepub.com/doi/full/10.1177/0022022118798505	Pride in nation [R]	Indulgence versus restraint	r = 0.31	p < 0.05	Table 3	91	Country	91	Country	Pearson's correlation	No		Yes	https://europeanvaluesstudy.eu/methodology-data-documentation/survey-2017/joint-evs-wvs-2017-2021-dataset/	72	24
Values	Beugelsdijk, S., & Welzel, C. (2018). Dimensions and dynamics of national culture: Synthesizing Hofstede with Inglehart. Journal of cross-cultural psychology, 49(10), 1469-1505.	2018	Journal of Cross-Cultural Psychology	2.577	https://journals.sagepub.com/doi/full/10.1177/0022022118798505	Leisure time is important	Individualism	r = 0.27	p < 0.05	Table 3	64	Country	64	Country	Pearson's correlation	No		Yes	https://europeanvaluesstudy.eu/methodology-data-documentation/survey-2017/joint-evs-wvs-2017-2021-dataset/	72	24
Values	Beugelsdijk, S., & Welzel, C. (2018). Dimensions and dynamics of national culture: Synthesizing Hofstede with Inglehart. Journal of cross-cultural psychology, 49(10), 1469-1505.	2018	Journal of Cross-Cultural Psychology	2.577	https://journals.sagepub.com/doi/full/10.1177/0022022118798505	Leisure time is important	Power distance	r = -0.33	p < 0.05	Table 3	64	Country	64	Country	Pearson's correlation	No		Yes	https://europeanvaluesstudy.eu/methodology-data-documentation/survey-2017/joint-evs-wvs-2017-2021-dataset/	72	24
Values	Beugelsdijk, S., & Welzel, C. (2018). Dimensions and dynamics of national culture: Synthesizing Hofstede with Inglehart. Journal of cross-cultural psychology, 49(10), 1469-1505.	2018	Journal of Cross-Cultural Psychology	2.577	https://journals.sagepub.com/doi/full/10.1177/0022022118798505	Leisure time is important	Indulgence versus restraint	r = 0.72	p < 0.05	Table 3	91	Country	91	Country	Pearson's correlation	No		Yes	https://europeanvaluesstudy.eu/methodology-data-documentation/survey-2017/joint-evs-wvs-2017-2021-dataset/	72	24
Values	Beugelsdijk, S., & Welzel, C. (2018). Dimensions and dynamics of national culture: Synthesizing Hofstede with Inglehart. Journal of cross-cultural psychology, 49(10), 1469-1505.	2018	Journal of Cross-Cultural Psychology	2.577	https://journals.sagepub.com/doi/full/10.1177/0022022118798505	Happiness [R]	Uncertainty avoidance	r = -0.33	p < 0.05	Table 3	65	Country	65	Country	Pearson's correlation	No		Yes	https://europeanvaluesstudy.eu/methodology-data-documentation/survey-2017/joint-evs-wvs-2017-2021-dataset/	72	24
Values	Beugelsdijk, S., & Welzel, C. (2018). Dimensions and dynamics of national culture: Synthesizing Hofstede with Inglehart. Journal of cross-cultural psychology, 49(10), 1469-1505.	2018	Journal of Cross-Cultural Psychology	2.577	https://journals.sagepub.com/doi/full/10.1177/0022022118798505	Happiness [R]	Long-term orientation	r = -0.35	p < 0.05	Table 3	90	Country	90	Country	Pearson's correlation	No		Yes	https://europeanvaluesstudy.eu/methodology-data-documentation/survey-2017/joint-evs-wvs-2017-2021-dataset/	72	24
Values	Beugelsdijk, S., & Welzel, C. (2018). Dimensions and dynamics of national culture: Synthesizing Hofstede with Inglehart. Journal of cross-cultural psychology, 49(10), 1469-1505.	2018	Journal of Cross-Cultural Psychology	2.577	https://journals.sagepub.com/doi/full/10.1177/0022022118798505	Happiness [R]	Indulgence versus restraint	r = 0.78	p < 0.05	Table 3	91	Country	91	Country	Pearson's correlation	No		Yes	https://europeanvaluesstudy.eu/methodology-data-documentation/survey-2017/joint-evs-wvs-2017-2021-dataset/	72	24
Values	Beugelsdijk, S., & Welzel, C. (2018). Dimensions and dynamics of national culture: Synthesizing Hofstede with Inglehart. Journal of cross-cultural psychology, 49(10), 1469-1505.	2018	Journal of Cross-Cultural Psychology	2.577	https://journals.sagepub.com/doi/full/10.1177/0022022118798505	Freedom of choice and control	Long-term orientation	r = -0.33	p < 0.05	Table 3	89	Country	89	Country	Pearson's correlation	No		Yes	https://europeanvaluesstudy.eu/methodology-data-documentation/survey-2017/joint-evs-wvs-2017-2021-dataset/	72	24
Values	Beugelsdijk, S., & Welzel, C. (2018). Dimensions and dynamics of national culture: Synthesizing Hofstede with Inglehart. Journal of cross-cultural psychology, 49(10), 1469-1505.	2018	Journal of Cross-Cultural Psychology	2.577	https://journals.sagepub.com/doi/full/10.1177/0022022118798505	Freedom of choice and control	Indulgence versus restraint	r = 0.79	p < 0.05	Table 3	91	Country	91	Country	Pearson's correlation	No		Yes	https://europeanvaluesstudy.eu/methodology-data-documentation/survey-2017/joint-evs-wvs-2017-2021-dataset/	72	24
Values	Beugelsdijk, S., & Welzel, C. (2018). Dimensions and dynamics of national culture: Synthesizing Hofstede with Inglehart. Journal of cross-cultural psychology, 49(10), 1469-1505.	2018	Journal of Cross-Cultural Psychology	2.577	https://journals.sagepub.com/doi/full/10.1177/0022022118798505	Religious faith is an important child quality	Collectivism [cultural dimension]	r = 0.77	p < 0.01	Table 5	94	Country	94	Country	Pearson's correlation	No		Yes	https://europeanvaluesstudy.eu/methodology-data-documentation/survey-2017/joint-evs-wvs-2017-2021-dataset/	72	24
Values	Beugelsdijk, S., & Welzel, C. (2018). Dimensions and dynamics of national culture: Synthesizing Hofstede with Inglehart. Journal of cross-cultural psychology, 49(10), 1469-1505.	2018	Journal of Cross-Cultural Psychology	2.577	https://journals.sagepub.com/doi/full/10.1177/0022022118798505	Belief in God	Collectivism [cultural dimension]	r = 0.59	p < 0.01	Table 5	78	Country	78	Country	Pearson's correlation	No		Yes	https://europeanvaluesstudy.eu/methodology-data-documentation/survey-2017/joint-evs-wvs-2017-2021-dataset/	72	24
Values	Beugelsdijk, S., & Welzel, C. (2018). Dimensions and dynamics of national culture: Synthesizing Hofstede with Inglehart. Journal of cross-cultural psychology, 49(10), 1469-1505.	2018	Journal of Cross-Cultural Psychology	2.577	https://journals.sagepub.com/doi/full/10.1177/0022022118798505	Obedience is important to child quality	Collectivism [cultural dimension]	r = 0.56	p < 0.01	Table 5	94	Country	94	Country	Pearson's correlation	No		Yes	https://europeanvaluesstudy.eu/methodology-data-documentation/survey-2017/joint-evs-wvs-2017-2021-dataset/	72	24
Values	Beugelsdijk, S., & Welzel, C. (2018). Dimensions and dynamics of national culture: Synthesizing Hofstede with Inglehart. Journal of cross-cultural psychology, 49(10), 1469-1505.	2018	Journal of Cross-Cultural Psychology	2.577	https://journals.sagepub.com/doi/full/10.1177/0022022118798505	It is important to live in secure surroundings	Collectivism [cultural dimension]	r = 0.60	p < 0.01	Table 5	74	Country	74	Country	Pearson's correlation	No		Yes	https://europeanvaluesstudy.eu/methodology-data-documentation/survey-2017/joint-evs-wvs-2017-2021-dataset/	72	24
Values	Beugelsdijk, S., & Welzel, C. (2018). Dimensions and dynamics of national culture: Synthesizing Hofstede with Inglehart. Journal of cross-cultural psychology, 49(10), 1469-1505.	2018	Journal of Cross-Cultural Psychology	2.577	https://journals.sagepub.com/doi/full/10.1177/0022022118798505	It is important to always behave properly	Collectivism [cultural dimension]	r = 0.73	p < 0.01	Table 5	74	Country	74	Country	Pearson's correlation	No		Yes	https://europeanvaluesstudy.eu/methodology-data-documentation/survey-2017/joint-evs-wvs-2017-2021-dataset/	72	24
Values	Beugelsdijk, S., & Welzel, C. (2018). Dimensions and dynamics of national culture: Synthesizing Hofstede with Inglehart. Journal of cross-cultural psychology, 49(10), 1469-1505.	2018	Journal of Cross-Cultural Psychology	2.577	https://journals.sagepub.com/doi/full/10.1177/0022022118798505	Tradition is important	Collectivism [cultural dimension]	r = 0.69	p < 0.01	Table 5	74	Country	74	Country	Pearson's correlation	No		Yes	https://europeanvaluesstudy.eu/methodology-data-documentation/survey-2017/joint-evs-wvs-2017-2021-dataset/	72	24
Values	Beugelsdijk, S., & Welzel, C. (2018). Dimensions and dynamics of national culture: Synthesizing Hofstede with Inglehart. Journal of cross-cultural psychology, 49(10), 1469-1505.	2018	Journal of Cross-Cultural Psychology	2.577	https://journals.sagepub.com/doi/full/10.1177/0022022118798505	Respect is important in a job	Collectivism [cultural dimension]	r = 0.69	p < 0.01	Table 5	65	Country	65	Country	Pearson's correlation	No		Yes	https://europeanvaluesstudy.eu/methodology-data-documentation/survey-2017/joint-evs-wvs-2017-2021-dataset/	72	24
Values	Beugelsdijk, S., & Welzel, C. (2018). Dimensions and dynamics of national culture: Synthesizing Hofstede with Inglehart. Journal of cross-cultural psychology, 49(10), 1469-1505.	2018	Journal of Cross-Cultural Psychology	2.577	https://journals.sagepub.com/doi/full/10.1177/0022022118798505	People who don't work turn lazy	Collectivism [cultural dimension]	r = 0.68	p < 0.01	Table 5	60	Country	60	Country	Pearson's correlation	No		Yes	https://europeanvaluesstudy.eu/methodology-data-documentation/survey-2017/joint-evs-wvs-2017-2021-dataset/	72	24
Values	Beugelsdijk, S., & Welzel, C. (2018). Dimensions and dynamics of national culture: Synthesizing Hofstede with Inglehart. Journal of cross-cultural psychology, 49(10), 1469-1505.	2018	Journal of Cross-Cultural Psychology	2.577	https://journals.sagepub.com/doi/full/10.1177/0022022118798505	Religion is not important at all	Individualism [cultural dimension]	r = 0.84	p < 0.01	Table 5	94	Country	94	Country	Pearson's correlation	No		Yes	https://europeanvaluesstudy.eu/methodology-data-documentation/survey-2017/joint-evs-wvs-2017-2021-dataset/	72	24
Values	Beugelsdijk, S., & Welzel, C. (2018). Dimensions and dynamics of national culture: Synthesizing Hofstede with Inglehart. Journal of cross-cultural psychology, 49(10), 1469-1505.	2018	Journal of Cross-Cultural Psychology	2.577	https://journals.sagepub.com/doi/full/10.1177/0022022118798505	Feeling of responsibility is an important child quality	Individualism [cultural dimension]	r = 0.40	p < 0.01	Table 5	94	Country	94	Country	Pearson's correlation	No		Yes	https://europeanvaluesstudy.eu/methodology-data-documentation/survey-2017/joint-evs-wvs-2017-2021-dataset/	72	24
Values	Beugelsdijk, S., & Welzel, C. (2018). Dimensions and dynamics of national culture: Synthesizing Hofstede with Inglehart. Journal of cross-cultural psychology, 49(10), 1469-1505.	2018	Journal of Cross-Cultural Psychology	2.577	https://journals.sagepub.com/doi/full/10.1177/0022022118798505	It is important to be successful	Individualism [cultural dimension]	r = 0.75	p < 0.01	Table 5	74	Country	74	Country	Pearson's correlation	No		Yes	https://europeanvaluesstudy.eu/methodology-data-documentation/survey-2017/joint-evs-wvs-2017-2021-dataset/	72	24
Values	Beugelsdijk, S., & Welzel, C. (2018). Dimensions and dynamics of national culture: Synthesizing Hofstede with Inglehart. Journal of cross-cultural psychology, 49(10), 1469-1505.	2018	Journal of Cross-Cultural Psychology	2.577	https://journals.sagepub.com/doi/full/10.1177/0022022118798505	Good pay is not that important in a job	Individualism [cultural dimension]	r = 0.49	p < 0.01	Table 5	65	Country	65	Country	Pearson's correlation	No		Yes	https://europeanvaluesstudy.eu/methodology-data-documentation/survey-2017/joint-evs-wvs-2017-2021-dataset/	72	24
Values	Beugelsdijk, S., & Welzel, C. (2018). Dimensions and dynamics of national culture: Synthesizing Hofstede with Inglehart. Journal of cross-cultural psychology, 49(10), 1469-1505.	2018	Journal of Cross-Cultural Psychology	2.577	https://journals.sagepub.com/doi/full/10.1177/0022022118798505	Men do not make better managers than women	Individualism [cultural dimension]	r = 0.75	p < 0.01	Table 5	75	Country	75	Country	Pearson's correlation	No		Yes	https://europeanvaluesstudy.eu/methodology-data-documentation/survey-2017/joint-evs-wvs-2017-2021-dataset/	72	24
Values	Beugelsdijk, S., & Welzel, C. (2018). Dimensions and dynamics of national culture: Synthesizing Hofstede with Inglehart. Journal of cross-cultural psychology, 49(10), 1469-1505.	2018	Journal of Cross-Cultural Psychology	2.577	https://journals.sagepub.com/doi/full/10.1177/0022022118798505	Atheism beliefs	Individualism [cultural dimension]	r = 0.47	p < 0.01	Table 5	94	Country	94	Country	Pearson's correlation	No		Yes	https://europeanvaluesstudy.eu/methodology-data-documentation/survey-2017/joint-evs-wvs-2017-2021-dataset/	72	24
Values	Beugelsdijk, S., & Welzel, C. (2018). Dimensions and dynamics of national culture: Synthesizing Hofstede with Inglehart. Journal of cross-cultural psychology, 49(10), 1469-1505.	2018	Journal of Cross-Cultural Psychology	2.577	https://journals.sagepub.com/doi/full/10.1177/0022022118798505	People are in need because they are lazy	Duty [cultural dimension]	r = 0.35	p < 0.01	Table 5	48	Country	48	Country	Pearson's correlation	No		Yes	https://europeanvaluesstudy.eu/methodology-data-documentation/survey-2017/joint-evs-wvs-2017-2021-dataset/	72	24
Values	Beugelsdijk, S., & Welzel, C. (2018). Dimensions and dynamics of national culture: Synthesizing Hofstede with Inglehart. Journal of cross-cultural psychology, 49(10), 1469-1505.	2018	Journal of Cross-Cultural Psychology	2.577	https://journals.sagepub.com/doi/full/10.1177/0022022118798505	Having experts make decisions in democracy is good	Duty [cultural dimension]	r = 0.39	p < 0.01	Table 5	91	Country	91	Country	Pearson's correlation	No		Yes	https://europeanvaluesstudy.eu/methodology-data-documentation/survey-2017/joint-evs-wvs-2017-2021-dataset/	72	24
Values	Beugelsdijk, S., & Welzel, C. (2018). Dimensions and dynamics of national culture: Synthesizing Hofstede with Inglehart. Journal of cross-cultural psychology, 49(10), 1469-1505.	2018	Journal of Cross-Cultural Psychology	2.577	https://journals.sagepub.com/doi/full/10.1177/0022022118798505	Hard work is an important child quality	Duty [cultural dimension]	r = 0.50	p < 0.01	Table 5	94	Country	94	Country	Pearson's correlation	No		Yes	https://europeanvaluesstudy.eu/methodology-data-documentation/survey-2017/joint-evs-wvs-2017-2021-dataset/	72	24
Values	Beugelsdijk, S., & Welzel, C. (2018). Dimensions and dynamics of national culture: Synthesizing Hofstede with Inglehart. Journal of cross-cultural psychology, 49(10), 1469-1505.	2018	Journal of Cross-Cultural Psychology	2.577	https://journals.sagepub.com/doi/full/10.1177/0022022118798505	Live in bigger cities	Joy [cultural dimension]	r = 0.30	p < 0.01	Table 5	85	Country	85	Country	Pearson's correlation	No		Yes	https://europeanvaluesstudy.eu/methodology-data-documentation/survey-2017/joint-evs-wvs-2017-2021-dataset/	72	24
Values	Beugelsdijk, S., & Welzel, C. (2018). Dimensions and dynamics of national culture: Synthesizing Hofstede with Inglehart. Journal of cross-cultural psychology, 49(10), 1469-1505.	2018	Journal of Cross-Cultural Psychology	2.577	https://journals.sagepub.com/doi/full/10.1177/0022022118798505	Democracy is absolutely important	Joy [cultural dimension]	r = 0.47	p < 0.01	Table 5	76	Country	76	Country	Pearson's correlation	No		Yes	https://europeanvaluesstudy.eu/methodology-data-documentation/survey-2017/joint-evs-wvs-2017-2021-dataset/	72	24
Values	Beugelsdijk, S., & Welzel, C. (2018). Dimensions and dynamics of national culture: Synthesizing Hofstede with Inglehart. Journal of cross-cultural psychology, 49(10), 1469-1505.	2018	Journal of Cross-Cultural Psychology	2.577	https://journals.sagepub.com/doi/full/10.1177/0022022118798505	A good income is not that important in a job	Joy [cultural dimension]	r = 0.59	p < 0.01	Table 5	80	Country	80	Country	Pearson's correlation	No		Yes	https://europeanvaluesstudy.eu/methodology-data-documentation/survey-2017/joint-evs-wvs-2017-2021-dataset/	72	24
Values	Beugelsdijk, S., & Welzel, C. (2018). Dimensions and dynamics of national culture: Synthesizing Hofstede with Inglehart. Journal of cross-cultural psychology, 49(10), 1469-1505.	2018	Journal of Cross-Cultural Psychology	2.577	https://journals.sagepub.com/doi/full/10.1177/0022022118798505	Having new ideas and being creative is important	Joy [cultural dimension]	r = 0.30	p < 0.01	Table 5	75	Country	75	Country	Pearson's correlation	No		Yes	https://europeanvaluesstudy.eu/methodology-data-documentation/survey-2017/joint-evs-wvs-2017-2021-dataset/	72	24
Values	Beugelsdijk, S., & Welzel, C. (2018). Dimensions and dynamics of national culture: Synthesizing Hofstede with Inglehart. Journal of cross-cultural psychology, 49(10), 1469-1505.	2018	Journal of Cross-Cultural Psychology	2.577	https://journals.sagepub.com/doi/full/10.1177/0022022118798505	Imagination is an important child quality	Joy [cultural dimension]	r = 0.32	p < 0.01	Table 5	94	Country	94	Country	Pearson's correlation	No		Yes	https://europeanvaluesstudy.eu/methodology-data-documentation/survey-2017/joint-evs-wvs-2017-2021-dataset/	72	24
Values	Beugelsdijk, S., & Welzel, C. (2018). Dimensions and dynamics of national culture: Synthesizing Hofstede with Inglehart. Journal of cross-cultural psychology, 49(10), 1469-1505.	2018	Journal of Cross-Cultural Psychology	2.577	https://journals.sagepub.com/doi/full/10.1177/0022022118798505	Politics is not important in life	Distrust [cultural dimension]	r = 0.47	p < 0.01	Table 5	92	Country	92	Country	Pearson's correlation	No		Yes	https://europeanvaluesstudy.eu/methodology-data-documentation/survey-2017/joint-evs-wvs-2017-2021-dataset/	72	24
Values	Beugelsdijk, S., & Welzel, C. (2018). Dimensions and dynamics of national culture: Synthesizing Hofstede with Inglehart. Journal of cross-cultural psychology, 49(10), 1469-1505.	2018	Journal of Cross-Cultural Psychology	2.577	https://journals.sagepub.com/doi/full/10.1177/0022022118798505	Right-wing politics	Distrust [cultural dimension]	r = 0.29	p < 0.01	Table 5	90	Country	90	Country	Pearson's correlation	No		Yes	https://europeanvaluesstudy.eu/methodology-data-documentation/survey-2017/joint-evs-wvs-2017-2021-dataset/	72	24
Values	Beugelsdijk, S., & Welzel, C. (2018). Dimensions and dynamics of national culture: Synthesizing Hofstede with Inglehart. Journal of cross-cultural psychology, 49(10), 1469-1505.	2018	Journal of Cross-Cultural Psychology	2.577	https://journals.sagepub.com/doi/full/10.1177/0022022118798505	Democracies are indecisive	Distrust [cultural dimension]	r = 0.32	p < 0.01	Table 5	62	Country	62	Country	Pearson's correlation	No		Yes	https://europeanvaluesstudy.eu/methodology-data-documentation/survey-2017/joint-evs-wvs-2017-2021-dataset/	72	24
Values	Beugelsdijk, S., & Welzel, C. (2018). Dimensions and dynamics of national culture: Synthesizing Hofstede with Inglehart. Journal of cross-cultural psychology, 49(10), 1469-1505.	2018	Journal of Cross-Cultural Psychology	2.577	https://journals.sagepub.com/doi/full/10.1177/0022022118798505	Work is a duty toward society	Trust [cultural dimension]	r = 0.33	p < 0.01	Table 5	59	Country	59	Country	Pearson's correlation	No		Yes	https://europeanvaluesstudy.eu/methodology-data-documentation/survey-2017/joint-evs-wvs-2017-2021-dataset/	72	24
Values	Beugelsdijk, S., & Welzel, C. (2018). Dimensions and dynamics of national culture: Synthesizing Hofstede with Inglehart. Journal of cross-cultural psychology, 49(10), 1469-1505.	2018	Journal of Cross-Cultural Psychology	2.577	https://journals.sagepub.com/doi/full/10.1177/0022022118798505	Democracies are good at maintaining order	Trust [cultural dimension]	r = 0.41	p < 0.01	Table 5	63	Country	63	Country	Pearson's correlation	No		Yes	https://europeanvaluesstudy.eu/methodology-data-documentation/survey-2017/joint-evs-wvs-2017-2021-dataset/	72	24
Values	Beugelsdijk, S., & Welzel, C. (2018). Dimensions and dynamics of national culture: Synthesizing Hofstede with Inglehart. Journal of cross-cultural psychology, 49(10), 1469-1505.	2018	Journal of Cross-Cultural Psychology	2.577	https://journals.sagepub.com/doi/full/10.1177/0022022118798505	Avoiding a fare on public transport is never justifiable	Trust [cultural dimension]	r = 0.38	p < 0.01	Table 5	90	Country	90	Country	Pearson's correlation	No		Yes	https://europeanvaluesstudy.eu/methodology-data-documentation/survey-2017/joint-evs-wvs-2017-2021-dataset/	72	24
Values	Beugelsdijk, S., & Welzel, C. (2018). Dimensions and dynamics of national culture: Synthesizing Hofstede with Inglehart. Journal of cross-cultural psychology, 49(10), 1469-1505.	2018	Journal of Cross-Cultural Psychology	2.577	https://journals.sagepub.com/doi/full/10.1177/0022022118798505	Collectivism-individualism [cultural dimension]	GDP per capita	r = 0.71		Page 1486		Country		Country	Pearson's correlation	No		Yes	https://europeanvaluesstudy.eu/methodology-data-documentation/survey-2017/joint-evs-wvs-2017-2021-dataset/	72	24
Values	Beugelsdijk, S., & Welzel, C. (2018). Dimensions and dynamics of national culture: Synthesizing Hofstede with Inglehart. Journal of cross-cultural psychology, 49(10), 1469-1505.	2018	Journal of Cross-Cultural Psychology	2.577	https://journals.sagepub.com/doi/full/10.1177/0022022118798505	Duty-joy [cultural dimension]	GDP per capita	r = 0.51		Page 1486		Country		Country	Pearson's correlation	No		Yes	https://europeanvaluesstudy.eu/methodology-data-documentation/survey-2017/joint-evs-wvs-2017-2021-dataset/	72	24
Values	Beugelsdijk, S., & Welzel, C. (2018). Dimensions and dynamics of national culture: Synthesizing Hofstede with Inglehart. Journal of cross-cultural psychology, 49(10), 1469-1505.	2018	Journal of Cross-Cultural Psychology	2.577	https://journals.sagepub.com/doi/full/10.1177/0022022118798505	Distrust-trust [cultural dimension]	GDP per capita	r = 0.24		Page 1486		Country		Country	Pearson's correlation	No		Yes	https://europeanvaluesstudy.eu/methodology-data-documentation/survey-2017/joint-evs-wvs-2017-2021-dataset/	72	24
Values	Beugelsdijk, S., & Welzel, C. (2018). Dimensions and dynamics of national culture: Synthesizing Hofstede with Inglehart. Journal of cross-cultural psychology, 49(10), 1469-1505.	2018	Journal of Cross-Cultural Psychology	2.577	https://journals.sagepub.com/doi/full/10.1177/0022022118798505	Collectivism-individualism [cultural dimension]	GDP per capita, country fixed effects			Table 6		Country	260	Country	OLS	No		Yes	https://europeanvaluesstudy.eu/methodology-data-documentation/survey-2017/joint-evs-wvs-2017-2021-dataset/	72	24
Values	Beugelsdijk, S., & Welzel, C. (2018). Dimensions and dynamics of national culture: Synthesizing Hofstede with Inglehart. Journal of cross-cultural psychology, 49(10), 1469-1505.	2018	Journal of Cross-Cultural Psychology	2.577	https://journals.sagepub.com/doi/full/10.1177/0022022118798505	Collectivism-individualism [cultural dimension]	GDP per capita, country fixed effects, cohort fixed effects			Table 6		Country	260	Country	OLS	No		Yes	https://europeanvaluesstudy.eu/methodology-data-documentation/survey-2017/joint-evs-wvs-2017-2021-dataset/	72	24
Values	Beugelsdijk, S., & Welzel, C. (2018). Dimensions and dynamics of national culture: Synthesizing Hofstede with Inglehart. Journal of cross-cultural psychology, 49(10), 1469-1505.	2018	Journal of Cross-Cultural Psychology	2.577	https://journals.sagepub.com/doi/full/10.1177/0022022118798505	Collectivism-individualism [cultural dimension]	GDP per capita, country fixed effects, cohort fixed effects			Table 6		Country	364	Country	OLS	No		Yes	https://europeanvaluesstudy.eu/methodology-data-documentation/survey-2017/joint-evs-wvs-2017-2021-dataset/	72	24
Values	Beugelsdijk, S., & Welzel, C. (2018). Dimensions and dynamics of national culture: Synthesizing Hofstede with Inglehart. Journal of cross-cultural psychology, 49(10), 1469-1505.	2018	Journal of Cross-Cultural Psychology	2.577	https://journals.sagepub.com/doi/full/10.1177/0022022118798505	Duty-joy [cultural dimension]	GDP per capita, country fixed effects			Table 6		Country	260	Country	OLS	No		Yes	https://europeanvaluesstudy.eu/methodology-data-documentation/survey-2017/joint-evs-wvs-2017-2021-dataset/	72	24
Values	Beugelsdijk, S., & Welzel, C. (2018). Dimensions and dynamics of national culture: Synthesizing Hofstede with Inglehart. Journal of cross-cultural psychology, 49(10), 1469-1505.	2018	Journal of Cross-Cultural Psychology	2.577	https://journals.sagepub.com/doi/full/10.1177/0022022118798505	Duty-joy [cultural dimension]	GDP per capita, country fixed effects, cohort fixed effects			Table 6		Country	260	Country	OLS	No		Yes	https://europeanvaluesstudy.eu/methodology-data-documentation/survey-2017/joint-evs-wvs-2017-2021-dataset/	72	24
Values	Beugelsdijk, S., & Welzel, C. (2018). Dimensions and dynamics of national culture: Synthesizing Hofstede with Inglehart. Journal of cross-cultural psychology, 49(10), 1469-1505.	2018	Journal of Cross-Cultural Psychology	2.577	https://journals.sagepub.com/doi/full/10.1177/0022022118798505	Duty-joy [cultural dimension]	GDP per capita, country fixed effects, cohort fixed effects			Table 6		Country	364	Country	OLS	No		Yes	https://europeanvaluesstudy.eu/methodology-data-documentation/survey-2017/joint-evs-wvs-2017-2021-dataset/	72	24
Values	Beugelsdijk, S., & Welzel, C. (2018). Dimensions and dynamics of national culture: Synthesizing Hofstede with Inglehart. Journal of cross-cultural psychology, 49(10), 1469-1505.	2018	Journal of Cross-Cultural Psychology	2.577	https://journals.sagepub.com/doi/full/10.1177/0022022118798505	Distrust-trust [cultural dimension]	GDP per capita, country fixed effects			Table 6		Country	260	Country	OLS	No		Yes	https://europeanvaluesstudy.eu/methodology-data-documentation/survey-2017/joint-evs-wvs-2017-2021-dataset/	72	24
Values	Beugelsdijk, S., & Welzel, C. (2018). Dimensions and dynamics of national culture: Synthesizing Hofstede with Inglehart. Journal of cross-cultural psychology, 49(10), 1469-1505.	2018	Journal of Cross-Cultural Psychology	2.577	https://journals.sagepub.com/doi/full/10.1177/0022022118798505	Distrust-trust [cultural dimension]	GDP per capita, country fixed effects, cohort fixed effects			Table 6		Country	260	Country	OLS	No		Yes	https://europeanvaluesstudy.eu/methodology-data-documentation/survey-2017/joint-evs-wvs-2017-2021-dataset/	72	24
Values	Beugelsdijk, S., & Welzel, C. (2018). Dimensions and dynamics of national culture: Synthesizing Hofstede with Inglehart. Journal of cross-cultural psychology, 49(10), 1469-1505.	2018	Journal of Cross-Cultural Psychology	2.577	https://journals.sagepub.com/doi/full/10.1177/0022022118798505	Distrust-trust [cultural dimension]	GDP per capita, country fixed effects, cohort fixed effects			Table 6		Country	360	Country	OLS	No		Yes	https://europeanvaluesstudy.eu/methodology-data-documentation/survey-2017/joint-evs-wvs-2017-2021-dataset/	72	24
Values	Beugelsdijk, S., & Welzel, C. (2018). Dimensions and dynamics of national culture: Synthesizing Hofstede with Inglehart. Journal of cross-cultural psychology, 49(10), 1469-1505.	2018	Journal of Cross-Cultural Psychology	2.577	https://journals.sagepub.com/doi/full/10.1177/0022022118798505	Collectivism-individualism [cultural dimension]	Start of fertility decline	r = 0.86	p < 0.05	Table 7	69	Country	69	Country	Pearson's correlation	No		Yes	https://europeanvaluesstudy.eu/methodology-data-documentation/survey-2017/joint-evs-wvs-2017-2021-dataset/	72	24
Values	Beugelsdijk, S., & Welzel, C. (2018). Dimensions and dynamics of national culture: Synthesizing Hofstede with Inglehart. Journal of cross-cultural psychology, 49(10), 1469-1505.	2018	Journal of Cross-Cultural Psychology	2.577	https://journals.sagepub.com/doi/full/10.1177/0022022118798505	Collectivism-individualism [cultural dimension]	Cool water index	r = 0.85	p < 0.05	Table 7	91	Country	91	Country	Pearson's correlation	No		Yes	https://europeanvaluesstudy.eu/methodology-data-documentation/survey-2017/joint-evs-wvs-2017-2021-dataset/	72	24
Values	Beugelsdijk, S., & Welzel, C. (2018). Dimensions and dynamics of national culture: Synthesizing Hofstede with Inglehart. Journal of cross-cultural psychology, 49(10), 1469-1505.	2018	Journal of Cross-Cultural Psychology	2.577	https://journals.sagepub.com/doi/full/10.1177/0022022118798505	Collectivism-individualism [cultural dimension]	School attendance 1900	r = 0.83	p < 0.05	Table 7	54	Country	54	Country	Pearson's correlation	No		Yes	https://europeanvaluesstudy.eu/methodology-data-documentation/survey-2017/joint-evs-wvs-2017-2021-dataset/	72	24
Values	Beugelsdijk, S., & Welzel, C. (2018). Dimensions and dynamics of national culture: Synthesizing Hofstede with Inglehart. Journal of cross-cultural psychology, 49(10), 1469-1505.	2018	Journal of Cross-Cultural Psychology	2.577	https://journals.sagepub.com/doi/full/10.1177/0022022118798505	Collectivism-individualism [cultural dimension]	Western family pattern ca. 1850	r = 0.81	p < 0.05	Table 7	88	Country	88	Country	Pearson's correlation	No		Yes	https://europeanvaluesstudy.eu/methodology-data-documentation/survey-2017/joint-evs-wvs-2017-2021-dataset/	72	24
Values	Beugelsdijk, S., & Welzel, C. (2018). Dimensions and dynamics of national culture: Synthesizing Hofstede with Inglehart. Journal of cross-cultural psychology, 49(10), 1469-1505.	2018	Journal of Cross-Cultural Psychology	2.577	https://journals.sagepub.com/doi/full/10.1177/0022022118798505	Collectivism-individualism [cultural dimension]	Women's civil liberties 1900	r = 0.71	p < 0.05	Table 7	51	Country	51	Country	Pearson's correlation	No		Yes	https://europeanvaluesstudy.eu/methodology-data-documentation/survey-2017/joint-evs-wvs-2017-2021-dataset/	72	24
Values	Beugelsdijk, S., & Welzel, C. (2018). Dimensions and dynamics of national culture: Synthesizing Hofstede with Inglehart. Journal of cross-cultural psychology, 49(10), 1469-1505.	2018	Journal of Cross-Cultural Psychology	2.577	https://journals.sagepub.com/doi/full/10.1177/0022022118798505	Collectivism-individualism [cultural dimension]	Liberal democracy 1900	r = 0.70	p < 0.05	Table 7	49	Country	49	Country	Pearson's correlation	No		Yes	https://europeanvaluesstudy.eu/methodology-data-documentation/survey-2017/joint-evs-wvs-2017-2021-dataset/	72	24
Values	Beugelsdijk, S., & Welzel, C. (2018). Dimensions and dynamics of national culture: Synthesizing Hofstede with Inglehart. Journal of cross-cultural psychology, 49(10), 1469-1505.	2018	Journal of Cross-Cultural Psychology	2.577	https://journals.sagepub.com/doi/full/10.1177/0022022118798505	Collectivism-individualism [cultural dimension]	State corruption 1900	r = -0.66	p < 0.05	Table 7	51	Country	51	Country	Pearson's correlation	No		Yes	https://europeanvaluesstudy.eu/methodology-data-documentation/survey-2017/joint-evs-wvs-2017-2021-dataset/	72	24
Values	Beugelsdijk, S., & Welzel, C. (2018). Dimensions and dynamics of national culture: Synthesizing Hofstede with Inglehart. Journal of cross-cultural psychology, 49(10), 1469-1505.	2018	Journal of Cross-Cultural Psychology	2.577	https://journals.sagepub.com/doi/full/10.1177/0022022118798505	Collectivism-individualism [cultural dimension]	Agrarian suitability	r = 0.46	p < 0.05	Table 7	66	Country	66	Country	Pearson's correlation	No		Yes	https://europeanvaluesstudy.eu/methodology-data-documentation/survey-2017/joint-evs-wvs-2017-2021-dataset/	72	24
Values	Beugelsdijk, S., & Welzel, C. (2018). Dimensions and dynamics of national culture: Synthesizing Hofstede with Inglehart. Journal of cross-cultural psychology, 49(10), 1469-1505.	2018	Journal of Cross-Cultural Psychology	2.577	https://journals.sagepub.com/doi/full/10.1177/0022022118798505	Collectivism-individualism [cultural dimension]	Distance from first agrarian center	r = 0.43	p < 0.05	Table 7	92	Country	92	Country	Pearson's correlation	No		Yes	https://europeanvaluesstudy.eu/methodology-data-documentation/survey-2017/joint-evs-wvs-2017-2021-dataset/	72	24
Values	Beugelsdijk, S., & Welzel, C. (2018). Dimensions and dynamics of national culture: Synthesizing Hofstede with Inglehart. Journal of cross-cultural psychology, 49(10), 1469-1505.	2018	Journal of Cross-Cultural Psychology	2.577	https://journals.sagepub.com/doi/full/10.1177/0022022118798505	Collectivism-individualism [cultural dimension]	Irrigation dependence	r = -0.42	p < 0.05	Table 7	88	Country	88	Country	Pearson's correlation	No		Yes	https://europeanvaluesstudy.eu/methodology-data-documentation/survey-2017/joint-evs-wvs-2017-2021-dataset/	72	24
Values	Beugelsdijk, S., & Welzel, C. (2018). Dimensions and dynamics of national culture: Synthesizing Hofstede with Inglehart. Journal of cross-cultural psychology, 49(10), 1469-1505.	2018	Journal of Cross-Cultural Psychology	2.577	https://journals.sagepub.com/doi/full/10.1177/0022022118798505	Collectivism-individualism [cultural dimension]	Genetic distance from West	r = -0.38	p < 0.05	Table 7	74	Country	74	Country	Pearson's correlation	No		Yes	https://europeanvaluesstudy.eu/methodology-data-documentation/survey-2017/joint-evs-wvs-2017-2021-dataset/	72	24
Values	Beugelsdijk, S., & Welzel, C. (2018). Dimensions and dynamics of national culture: Synthesizing Hofstede with Inglehart. Journal of cross-cultural psychology, 49(10), 1469-1505.	2018	Journal of Cross-Cultural Psychology	2.577	https://journals.sagepub.com/doi/full/10.1177/0022022118798505	Collectivism-individualism [cultural dimension]	State antiquity index	r = 0.37	p < 0.05	Table 7	89	Country	89	Country	Pearson's correlation	No		Yes	https://europeanvaluesstudy.eu/methodology-data-documentation/survey-2017/joint-evs-wvs-2017-2021-dataset/	72	24
Values	Beugelsdijk, S., & Welzel, C. (2018). Dimensions and dynamics of national culture: Synthesizing Hofstede with Inglehart. Journal of cross-cultural psychology, 49(10), 1469-1505.	2018	Journal of Cross-Cultural Psychology	2.577	https://journals.sagepub.com/doi/full/10.1177/0022022118798505	Duty-joy [cultural dimension]	Foreign occupation 1900	r = -0.57	p < 0.05	Table 7	92	Country	92	Country	Pearson's correlation	No		Yes	https://europeanvaluesstudy.eu/methodology-data-documentation/survey-2017/joint-evs-wvs-2017-2021-dataset/	72	24
Values	Beugelsdijk, S., & Welzel, C. (2018). Dimensions and dynamics of national culture: Synthesizing Hofstede with Inglehart. Journal of cross-cultural psychology, 49(10), 1469-1505.	2018	Journal of Cross-Cultural Psychology	2.577	https://journals.sagepub.com/doi/full/10.1177/0022022118798505	Duty-joy [cultural dimension]	Ex-Soviet state	r = -0.45	p < 0.05	Table 7	92	Country	92	Country	Pearson's correlation	No		Yes	https://europeanvaluesstudy.eu/methodology-data-documentation/survey-2017/joint-evs-wvs-2017-2021-dataset/	72	24
Values	Beugelsdijk, S., & Welzel, C. (2018). Dimensions and dynamics of national culture: Synthesizing Hofstede with Inglehart. Journal of cross-cultural psychology, 49(10), 1469-1505.	2018	Journal of Cross-Cultural Psychology	2.577	https://journals.sagepub.com/doi/full/10.1177/0022022118798505	Duty-joy [cultural dimension]	Earliness of agriculture	r = -0.45	p < 0.05	Table 7	91	Country	91	Country	Pearson's correlation	No		Yes	https://europeanvaluesstudy.eu/methodology-data-documentation/survey-2017/joint-evs-wvs-2017-2021-dataset/	72	24
Values	Beugelsdijk, S., & Welzel, C. (2018). Dimensions and dynamics of national culture: Synthesizing Hofstede with Inglehart. Journal of cross-cultural psychology, 49(10), 1469-1505.	2018	Journal of Cross-Cultural Psychology	2.577	https://journals.sagepub.com/doi/full/10.1177/0022022118798505	Duty-joy [cultural dimension]	Migratory distance from East Africa	r = 0.50	p < 0.05	Table 7	92	Country	92	Country	Pearson's correlation	No		Yes	https://europeanvaluesstudy.eu/methodology-data-documentation/survey-2017/joint-evs-wvs-2017-2021-dataset/	72	24
Values	Beugelsdijk, S., & Welzel, C. (2018). Dimensions and dynamics of national culture: Synthesizing Hofstede with Inglehart. Journal of cross-cultural psychology, 49(10), 1469-1505.	2018	Journal of Cross-Cultural Psychology	2.577	https://journals.sagepub.com/doi/full/10.1177/0022022118798505	Duty-joy [cultural dimension]	Agrarian suitability	r = -0.39	p < 0.05	Table 7	66	Country	66	Country	Pearson's correlation	No		Yes	https://europeanvaluesstudy.eu/methodology-data-documentation/survey-2017/joint-evs-wvs-2017-2021-dataset/	72	24
Values	Beugelsdijk, S., & Welzel, C. (2018). Dimensions and dynamics of national culture: Synthesizing Hofstede with Inglehart. Journal of cross-cultural psychology, 49(10), 1469-1505.	2018	Journal of Cross-Cultural Psychology	2.577	https://journals.sagepub.com/doi/full/10.1177/0022022118798505	Duty-joy [cultural dimension]	School attendance 1900	r = 0.40	p < 0.05	Table 7	54	Country	54	Country	Pearson's correlation	No		Yes	https://europeanvaluesstudy.eu/methodology-data-documentation/survey-2017/joint-evs-wvs-2017-2021-dataset/	72	24
Values	Beugelsdijk, S., & Welzel, C. (2018). Dimensions and dynamics of national culture: Synthesizing Hofstede with Inglehart. Journal of cross-cultural psychology, 49(10), 1469-1505.	2018	Journal of Cross-Cultural Psychology	2.577	https://journals.sagepub.com/doi/full/10.1177/0022022118798505	Duty-joy [cultural dimension]	Distance from first agrarian center	r = 0.32	p < 0.05	Table 7	92	Country	92	Country	Pearson's correlation	No		Yes	https://europeanvaluesstudy.eu/methodology-data-documentation/survey-2017/joint-evs-wvs-2017-2021-dataset/	72	24
Values	Beugelsdijk, S., & Welzel, C. (2018). Dimensions and dynamics of national culture: Synthesizing Hofstede with Inglehart. Journal of cross-cultural psychology, 49(10), 1469-1505.	2018	Journal of Cross-Cultural Psychology	2.577	https://journals.sagepub.com/doi/full/10.1177/0022022118798505	Duty-joy [cultural dimension]	State antiquity index	r = 0.26	p < 0.05	Table 7	98	Country	98	Country	Pearson's correlation	No		Yes	https://europeanvaluesstudy.eu/methodology-data-documentation/survey-2017/joint-evs-wvs-2017-2021-dataset/	72	24
Values	Beugelsdijk, S., & Welzel, C. (2018). Dimensions and dynamics of national culture: Synthesizing Hofstede with Inglehart. Journal of cross-cultural psychology, 49(10), 1469-1505.	2018	Journal of Cross-Cultural Psychology	2.577	https://journals.sagepub.com/doi/full/10.1177/0022022118798505	Duty-joy [cultural dimension]	Western family pattern ca. 1850	r = 0.30	p < 0.05	Table 7	88	Country	88	Country	Pearson's correlation	No		Yes	https://europeanvaluesstudy.eu/methodology-data-documentation/survey-2017/joint-evs-wvs-2017-2021-dataset/	72	24
Values	Beugelsdijk, S., & Welzel, C. (2018). Dimensions and dynamics of national culture: Synthesizing Hofstede with Inglehart. Journal of cross-cultural psychology, 49(10), 1469-1505.	2018	Journal of Cross-Cultural Psychology	2.577	https://journals.sagepub.com/doi/full/10.1177/0022022118798505	Duty-joy [cultural dimension]	Income per capita 1900	r = 0.32	p < 0.05	Table 7	81	Country	81	Country	Pearson's correlation	No		Yes	https://europeanvaluesstudy.eu/methodology-data-documentation/survey-2017/joint-evs-wvs-2017-2021-dataset/	72	24
Values	Beugelsdijk, S., & Welzel, C. (2018). Dimensions and dynamics of national culture: Synthesizing Hofstede with Inglehart. Journal of cross-cultural psychology, 49(10), 1469-1505.	2018	Journal of Cross-Cultural Psychology	2.577	https://journals.sagepub.com/doi/full/10.1177/0022022118798505	Duty-joy [cultural dimension]	Irrigation dependence	r = -0.24	p < 0.05	Table 7	88	Country	88	Country	Pearson's correlation	No		Yes	https://europeanvaluesstudy.eu/methodology-data-documentation/survey-2017/joint-evs-wvs-2017-2021-dataset/	72	24
Values	Beugelsdijk, S., & Welzel, C. (2018). Dimensions and dynamics of national culture: Synthesizing Hofstede with Inglehart. Journal of cross-cultural psychology, 49(10), 1469-1505.	2018	Journal of Cross-Cultural Psychology	2.577	https://journals.sagepub.com/doi/full/10.1177/0022022118798505	Distrust-trust [cultural dimension]	Northern out-of-Africa route	r = -0.45	p < 0.05	Table 7	76	Country	76	Country	Pearson's correlation	No		Yes	https://europeanvaluesstudy.eu/methodology-data-documentation/survey-2017/joint-evs-wvs-2017-2021-dataset/	72	24
Values	Beugelsdijk, S., & Welzel, C. (2018). Dimensions and dynamics of national culture: Synthesizing Hofstede with Inglehart. Journal of cross-cultural psychology, 49(10), 1469-1505.	2018	Journal of Cross-Cultural Psychology	2.577	https://journals.sagepub.com/doi/full/10.1177/0022022118798505	Distrust-trust [cultural dimension]	Migratory distance from East Africa	r = -0.35	p < 0.05	Table 7	89	Country	89	Country	Pearson's correlation	No		Yes	https://europeanvaluesstudy.eu/methodology-data-documentation/survey-2017/joint-evs-wvs-2017-2021-dataset/	72	24
Values	Beugelsdijk, S., & Welzel, C. (2018). Dimensions and dynamics of national culture: Synthesizing Hofstede with Inglehart. Journal of cross-cultural psychology, 49(10), 1469-1505.	2018	Journal of Cross-Cultural Psychology	2.577	https://journals.sagepub.com/doi/full/10.1177/0022022118798505	Distrust-trust [cultural dimension]	Long-term life strategy gene	r = 0.31	p < 0.05	Table 7	51	Country	51	Country	Pearson's correlation	No		Yes	https://europeanvaluesstudy.eu/methodology-data-documentation/survey-2017/joint-evs-wvs-2017-2021-dataset/	72	24
Values	Beugelsdijk, S., & Welzel, C. (2018). Dimensions and dynamics of national culture: Synthesizing Hofstede with Inglehart. Journal of cross-cultural psychology, 49(10), 1469-1505.	2018	Journal of Cross-Cultural Psychology	2.577	https://journals.sagepub.com/doi/full/10.1177/0022022118798505	Distrust-trust [cultural dimension]	Foreign occupation 1900	r = -0.26	p < 0.05	Table 7	91	Country	91	Country	Pearson's correlation	No		Yes	https://europeanvaluesstudy.eu/methodology-data-documentation/survey-2017/joint-evs-wvs-2017-2021-dataset/	72	24
Values	Beugelsdijk, S., & Welzel, C. (2018). Dimensions and dynamics of national culture: Synthesizing Hofstede with Inglehart. Journal of cross-cultural psychology, 49(10), 1469-1505.	2018	Journal of Cross-Cultural Psychology	2.577	https://journals.sagepub.com/doi/full/10.1177/0022022118798505	Collectivism-individualism [cultural dimension]	Cool water index, western family pattern cs. 1850, diffusion distance			Table 7		Country		Country	OLS	No		Yes	https://europeanvaluesstudy.eu/methodology-data-documentation/survey-2017/joint-evs-wvs-2017-2021-dataset/	72	24
Values	Beugelsdijk, S., & Welzel, C. (2018). Dimensions and dynamics of national culture: Synthesizing Hofstede with Inglehart. Journal of cross-cultural psychology, 49(10), 1469-1505.	2018	Journal of Cross-Cultural Psychology	2.577	https://journals.sagepub.com/doi/full/10.1177/0022022118798505	Duty-joy [cultural dimension]	Ex-Soviet state, foreign occupation 1900, migratory distance from East Africa, earliness of agriculture			Table 7		Country		Country	OLS	No		Yes	https://europeanvaluesstudy.eu/methodology-data-documentation/survey-2017/joint-evs-wvs-2017-2021-dataset/	72	24
Values	Beugelsdijk, S., & Welzel, C. (2018). Dimensions and dynamics of national culture: Synthesizing Hofstede with Inglehart. Journal of cross-cultural psychology, 49(10), 1469-1505.	2018	Journal of Cross-Cultural Psychology	2.577	https://journals.sagepub.com/doi/full/10.1177/0022022118798505	Distrust-trust [cultural dimension]	Northern out-of-Africa route, long-term life strategy gene, migratory distance from East Africa, foreign occuption 1900			Table 7		Country		Country	OLS	No		Yes	https://europeanvaluesstudy.eu/methodology-data-documentation/survey-2017/joint-evs-wvs-2017-2021-dataset/	72	24
Values	Stephan, U., & Uhlaner, L. M. (2010). Performance-based vs socially supportive culture: A cross-national study of descriptive norms and entrepreneurship. Journal of International Business Studies, 41(8), 1347-1364.	2010	Journal of International Business Studies	11.103	https://link.springer.com/content/pdf/10.1057/jibs.2010.14.pdf	Established business owner rate	New business owner rate	r = 0.88	p < 0.001	Table 2	40	Country	40	Country	Pearson's correlation	No		Yes	https://www.gemconsortium.org/data/sets?id=nes	263	23.9091
Values	Stephan, U., & Uhlaner, L. M. (2010). Performance-based vs socially supportive culture: A cross-national study of descriptive norms and entrepreneurship. Journal of International Business Studies, 41(8), 1347-1364.	2010	Journal of International Business Studies	11.103	https://link.springer.com/content/pdf/10.1057/jibs.2010.14.pdf	Independent new business owner rate (ln)	New business owner rate	r = 0.71	p < 0.001	Table 2	40	Country	40	Country	Pearson's correlation	No		Yes	https://www.gemconsortium.org/data/sets?id=nes	263	23.9091
Values	Stephan, U., & Uhlaner, L. M. (2010). Performance-based vs socially supportive culture: A cross-national study of descriptive norms and entrepreneurship. Journal of International Business Studies, 41(8), 1347-1364.	2010	Journal of International Business Studies	11.103	https://link.springer.com/content/pdf/10.1057/jibs.2010.14.pdf	Independent new business owner rate (ln)	Established business owner rate	r = 0.66	p < 0.001	Table 2	40	Country	40	Country	Pearson's correlation	No		Yes	https://www.gemconsortium.org/data/sets?id=nes	263	23.9091
Values	Stephan, U., & Uhlaner, L. M. (2010). Performance-based vs socially supportive culture: A cross-national study of descriptive norms and entrepreneurship. Journal of International Business Studies, 41(8), 1347-1364.	2010	Journal of International Business Studies	11.103	https://link.springer.com/content/pdf/10.1057/jibs.2010.14.pdf	Innovative new business owner rate	New business owner rate	r = 0.79	p < 0.001	Table 2	40	Country	40	Country	Pearson's correlation	No		Yes	https://www.gemconsortium.org/data/sets?id=nes	263	23.9091
Values	Stephan, U., & Uhlaner, L. M. (2010). Performance-based vs socially supportive culture: A cross-national study of descriptive norms and entrepreneurship. Journal of International Business Studies, 41(8), 1347-1364.	2010	Journal of International Business Studies	11.103	https://link.springer.com/content/pdf/10.1057/jibs.2010.14.pdf	Innovative new business owner rate	Established business owner rate	r = 0.69	p < 0.001	Table 2	40	Country	40	Country	Pearson's correlation	No		Yes	https://www.gemconsortium.org/data/sets?id=nes	263	23.9091
Values	Stephan, U., & Uhlaner, L. M. (2010). Performance-based vs socially supportive culture: A cross-national study of descriptive norms and entrepreneurship. Journal of International Business Studies, 41(8), 1347-1364.	2010	Journal of International Business Studies	11.103	https://link.springer.com/content/pdf/10.1057/jibs.2010.14.pdf	Innovative new business owner rate	Independent new business owner rate (ln)	r = 0.66	p < 0.001	Table 2	40	Country	40	Country	Pearson's correlation	No		Yes	https://www.gemconsortium.org/data/sets?id=nes	263	23.9091
Values	Stephan, U., & Uhlaner, L. M. (2010). Performance-based vs socially supportive culture: A cross-national study of descriptive norms and entrepreneurship. Journal of International Business Studies, 41(8), 1347-1364.	2010	Journal of International Business Studies	11.103	https://link.springer.com/content/pdf/10.1057/jibs.2010.14.pdf	Performance-based culture	New business owner rate	r = -0.31	p < 0.10	Table 2	40	Country	40	Country	Pearson's correlation	No		Yes	https://www.gemconsortium.org/data/sets?id=nes	263	23.9091
Values	Stephan, U., & Uhlaner, L. M. (2010). Performance-based vs socially supportive culture: A cross-national study of descriptive norms and entrepreneurship. Journal of International Business Studies, 41(8), 1347-1364.	2010	Journal of International Business Studies	11.103	https://link.springer.com/content/pdf/10.1057/jibs.2010.14.pdf	Performance-based culture	Established business owner rate	r = -0.28	p < 0.10	Table 2	40	Country	40	Country	Pearson's correlation	No		Yes	https://www.gemconsortium.org/data/sets?id=nes	263	23.9091
Values	Stephan, U., & Uhlaner, L. M. (2010). Performance-based vs socially supportive culture: A cross-national study of descriptive norms and entrepreneurship. Journal of International Business Studies, 41(8), 1347-1364.	2010	Journal of International Business Studies	11.103	https://link.springer.com/content/pdf/10.1057/jibs.2010.14.pdf	Performance-based culture	Independent new business owner rate (ln)	r = 0.18	p > 0.10	Table 2	40	Country	40	Country	Pearson's correlation	No		Yes	https://www.gemconsortium.org/data/sets?id=nes	263	23.9091
Values	Stephan, U., & Uhlaner, L. M. (2010). Performance-based vs socially supportive culture: A cross-national study of descriptive norms and entrepreneurship. Journal of International Business Studies, 41(8), 1347-1364.	2010	Journal of International Business Studies	11.103	https://link.springer.com/content/pdf/10.1057/jibs.2010.14.pdf	Performance-based culture	Innovative new business owner rate	r = -0.11	p > 0.10	Table 2	40	Country	40	Country	Pearson's correlation	No		Yes	https://www.gemconsortium.org/data/sets?id=nes	263	23.9091
Values	Stephan, U., & Uhlaner, L. M. (2010). Performance-based vs socially supportive culture: A cross-national study of descriptive norms and entrepreneurship. Journal of International Business Studies, 41(8), 1347-1364.	2010	Journal of International Business Studies	11.103	https://link.springer.com/content/pdf/10.1057/jibs.2010.14.pdf	Socially supportive culture	New business owner rate	r = 0.51	p < 0.001	Table 2	40	Country	40	Country	Pearson's correlation	No		Yes	https://www.gemconsortium.org/data/sets?id=nes	263	23.9091
Values	Stephan, U., & Uhlaner, L. M. (2010). Performance-based vs socially supportive culture: A cross-national study of descriptive norms and entrepreneurship. Journal of International Business Studies, 41(8), 1347-1364.	2010	Journal of International Business Studies	11.103	https://link.springer.com/content/pdf/10.1057/jibs.2010.14.pdf	Socially supportive culture	Established business owner rate	r = 0.45	p < 0.001	Table 2	40	Country	40	Country	Pearson's correlation	No		Yes	https://www.gemconsortium.org/data/sets?id=nes	263	23.9091
Values	Stephan, U., & Uhlaner, L. M. (2010). Performance-based vs socially supportive culture: A cross-national study of descriptive norms and entrepreneurship. Journal of International Business Studies, 41(8), 1347-1364.	2010	Journal of International Business Studies	11.103	https://link.springer.com/content/pdf/10.1057/jibs.2010.14.pdf	Socially supportive culture	Independent new business owner rate (ln)	r = 0.43	p < 0.01	Table 2	40	Country	40	Country	Pearson's correlation	No		Yes	https://www.gemconsortium.org/data/sets?id=nes	263	23.9091
Values	Stephan, U., & Uhlaner, L. M. (2010). Performance-based vs socially supportive culture: A cross-national study of descriptive norms and entrepreneurship. Journal of International Business Studies, 41(8), 1347-1364.	2010	Journal of International Business Studies	11.103	https://link.springer.com/content/pdf/10.1057/jibs.2010.14.pdf	Socially supportive culture	Innovative new business owner rate	r = 0.50	p < 0.001	Table 2	40	Country	40	Country	Pearson's correlation	No		Yes	https://www.gemconsortium.org/data/sets?id=nes	263	23.9091
Values	Stephan, U., & Uhlaner, L. M. (2010). Performance-based vs socially supportive culture: A cross-national study of descriptive norms and entrepreneurship. Journal of International Business Studies, 41(8), 1347-1364.	2010	Journal of International Business Studies	11.103	https://link.springer.com/content/pdf/10.1057/jibs.2010.14.pdf	Socially supportive culture	Performance-based culture	r = 0.01	p > 0.10	Table 2	40	Country	40	Country	Pearson's correlation	No		Yes	https://www.gemconsortium.org/data/sets?id=nes	263	23.9091
Values	Stephan, U., & Uhlaner, L. M. (2010). Performance-based vs socially supportive culture: A cross-national study of descriptive norms and entrepreneurship. Journal of International Business Studies, 41(8), 1347-1364.	2010	Journal of International Business Studies	11.103	https://link.springer.com/content/pdf/10.1057/jibs.2010.14.pdf	Entrepreneurial self-efficacy	New business owner rate	r = 0.55	p < 0.001	Table 2	40	Country	40	Country	Pearson's correlation	No		Yes	https://www.gemconsortium.org/data/sets?id=nes	263	23.9091
Values	Stephan, U., & Uhlaner, L. M. (2010). Performance-based vs socially supportive culture: A cross-national study of descriptive norms and entrepreneurship. Journal of International Business Studies, 41(8), 1347-1364.	2010	Journal of International Business Studies	11.103	https://link.springer.com/content/pdf/10.1057/jibs.2010.14.pdf	Entrepreneurial self-efficacy	Established business owner rate	r = 0.56	p < 0.001	Table 2	40	Country	40	Country	Pearson's correlation	No		Yes	https://www.gemconsortium.org/data/sets?id=nes	263	23.9091
Values	Stephan, U., & Uhlaner, L. M. (2010). Performance-based vs socially supportive culture: A cross-national study of descriptive norms and entrepreneurship. Journal of International Business Studies, 41(8), 1347-1364.	2010	Journal of International Business Studies	11.103	https://link.springer.com/content/pdf/10.1057/jibs.2010.14.pdf	Entrepreneurial self-efficacy	Independent new business owner rate (ln)	r = 0.41	p < 0.01	Table 2	40	Country	40	Country	Pearson's correlation	No		Yes	https://www.gemconsortium.org/data/sets?id=nes	263	23.9091
Values	Stephan, U., & Uhlaner, L. M. (2010). Performance-based vs socially supportive culture: A cross-national study of descriptive norms and entrepreneurship. Journal of International Business Studies, 41(8), 1347-1364.	2010	Journal of International Business Studies	11.103	https://link.springer.com/content/pdf/10.1057/jibs.2010.14.pdf	Entrepreneurial self-efficacy	Innovative new business owner rate	r = 0.34	p < 0.05	Table 2	40	Country	40	Country	Pearson's correlation	No		Yes	https://www.gemconsortium.org/data/sets?id=nes	263	23.9091
Values	Stephan, U., & Uhlaner, L. M. (2010). Performance-based vs socially supportive culture: A cross-national study of descriptive norms and entrepreneurship. Journal of International Business Studies, 41(8), 1347-1364.	2010	Journal of International Business Studies	11.103	https://link.springer.com/content/pdf/10.1057/jibs.2010.14.pdf	Entrepreneurial self-efficacy	Performance-based culture	r = -0.21	p > 0.10	Table 2	40	Country	40	Country	Pearson's correlation	No		Yes	https://www.gemconsortium.org/data/sets?id=nes	263	23.9091
Values	Stephan, U., & Uhlaner, L. M. (2010). Performance-based vs socially supportive culture: A cross-national study of descriptive norms and entrepreneurship. Journal of International Business Studies, 41(8), 1347-1364.	2010	Journal of International Business Studies	11.103	https://link.springer.com/content/pdf/10.1057/jibs.2010.14.pdf	Entrepreneurial self-efficacy	Socially supportive culture	r = 0.33	p < 0.05	Table 2	40	Country	40	Country	Pearson's correlation	No		Yes	https://www.gemconsortium.org/data/sets?id=nes	263	23.9091
Values	Stephan, U., & Uhlaner, L. M. (2010). Performance-based vs socially supportive culture: A cross-national study of descriptive norms and entrepreneurship. Journal of International Business Studies, 41(8), 1347-1364.	2010	Journal of International Business Studies	11.103	https://link.springer.com/content/pdf/10.1057/jibs.2010.14.pdf	Social desirability of entrepreneurship	New business owner rate	r = 0.64	p < 0.001	Table 2	40	Country	40	Country	Pearson's correlation	No		Yes	https://www.gemconsortium.org/data/sets?id=nes	263	23.9091
Values	Stephan, U., & Uhlaner, L. M. (2010). Performance-based vs socially supportive culture: A cross-national study of descriptive norms and entrepreneurship. Journal of International Business Studies, 41(8), 1347-1364.	2010	Journal of International Business Studies	11.103	https://link.springer.com/content/pdf/10.1057/jibs.2010.14.pdf	Social desirability of entrepreneurship	Established business owner rate	r = 0.57	p < 0.001	Table 2	40	Country	40	Country	Pearson's correlation	No		Yes	https://www.gemconsortium.org/data/sets?id=nes	263	23.9091
Values	Stephan, U., & Uhlaner, L. M. (2010). Performance-based vs socially supportive culture: A cross-national study of descriptive norms and entrepreneurship. Journal of International Business Studies, 41(8), 1347-1364.	2010	Journal of International Business Studies	11.103	https://link.springer.com/content/pdf/10.1057/jibs.2010.14.pdf	Social desirability of entrepreneurship	Independent new business owner rate (ln)	r = 0.48	p < 0.01	Table 2	40	Country	40	Country	Pearson's correlation	No		Yes	https://www.gemconsortium.org/data/sets?id=nes	263	23.9091
Values	Stephan, U., & Uhlaner, L. M. (2010). Performance-based vs socially supportive culture: A cross-national study of descriptive norms and entrepreneurship. Journal of International Business Studies, 41(8), 1347-1364.	2010	Journal of International Business Studies	11.103	https://link.springer.com/content/pdf/10.1057/jibs.2010.14.pdf	Social desirability of entrepreneurship	Innovative new business owner rate	r = 0.51	p < 0.001	Table 2	40	Country	40	Country	Pearson's correlation	No		Yes	https://www.gemconsortium.org/data/sets?id=nes	263	23.9091
Values	Stephan, U., & Uhlaner, L. M. (2010). Performance-based vs socially supportive culture: A cross-national study of descriptive norms and entrepreneurship. Journal of International Business Studies, 41(8), 1347-1364.	2010	Journal of International Business Studies	11.103	https://link.springer.com/content/pdf/10.1057/jibs.2010.14.pdf	Social desirability of entrepreneurship	Performance-based culture	r = -0.17	p > 0.10	Table 2	40	Country	40	Country	Pearson's correlation	No		Yes	https://www.gemconsortium.org/data/sets?id=nes	263	23.9091
Values	Stephan, U., & Uhlaner, L. M. (2010). Performance-based vs socially supportive culture: A cross-national study of descriptive norms and entrepreneurship. Journal of International Business Studies, 41(8), 1347-1364.	2010	Journal of International Business Studies	11.103	https://link.springer.com/content/pdf/10.1057/jibs.2010.14.pdf	Social desirability of entrepreneurship	Socially supportive culture	r = 0.52	p < 0.001	Table 2	40	Country	40	Country	Pearson's correlation	No		Yes	https://www.gemconsortium.org/data/sets?id=nes	263	23.9091
Values	Stephan, U., & Uhlaner, L. M. (2010). Performance-based vs socially supportive culture: A cross-national study of descriptive norms and entrepreneurship. Journal of International Business Studies, 41(8), 1347-1364.	2010	Journal of International Business Studies	11.103	https://link.springer.com/content/pdf/10.1057/jibs.2010.14.pdf	Social desirability of entrepreneurship	Entrepreneurial self-efficacy	r = 0.45	p < 0.01	Table 2	40	Country	40	Country	Pearson's correlation	No		Yes	https://www.gemconsortium.org/data/sets?id=nes	263	23.9091
Values	Stephan, U., & Uhlaner, L. M. (2010). Performance-based vs socially supportive culture: A cross-national study of descriptive norms and entrepreneurship. Journal of International Business Studies, 41(8), 1347-1364.	2010	Journal of International Business Studies	11.103	https://link.springer.com/content/pdf/10.1057/jibs.2010.14.pdf	Opportunity existence	New business owner rate	r = 0.18	p > 0.10	Table 2	40	Country	40	Country	Pearson's correlation	No		Yes	https://www.gemconsortium.org/data/sets?id=nes	263	23.9091
Values	Stephan, U., & Uhlaner, L. M. (2010). Performance-based vs socially supportive culture: A cross-national study of descriptive norms and entrepreneurship. Journal of International Business Studies, 41(8), 1347-1364.	2010	Journal of International Business Studies	11.103	https://link.springer.com/content/pdf/10.1057/jibs.2010.14.pdf	Opportunity existence	Established business owner rate	r = 0.15	p > 0.10	Table 2	40	Country	40	Country	Pearson's correlation	No		Yes	https://www.gemconsortium.org/data/sets?id=nes	263	23.9091
Values	Stephan, U., & Uhlaner, L. M. (2010). Performance-based vs socially supportive culture: A cross-national study of descriptive norms and entrepreneurship. Journal of International Business Studies, 41(8), 1347-1364.	2010	Journal of International Business Studies	11.103	https://link.springer.com/content/pdf/10.1057/jibs.2010.14.pdf	Opportunity existence	Independent new business owner rate (ln)	r = 0.29	p < 0.10	Table 2	40	Country	40	Country	Pearson's correlation	No		Yes	https://www.gemconsortium.org/data/sets?id=nes	263	23.9091
Values	Stephan, U., & Uhlaner, L. M. (2010). Performance-based vs socially supportive culture: A cross-national study of descriptive norms and entrepreneurship. Journal of International Business Studies, 41(8), 1347-1364.	2010	Journal of International Business Studies	11.103	https://link.springer.com/content/pdf/10.1057/jibs.2010.14.pdf	Opportunity existence	Innovative new business owner rate	r = 0.31	p < 0.10	Table 2	40	Country	40	Country	Pearson's correlation	No		Yes	https://www.gemconsortium.org/data/sets?id=nes	263	23.9091
Values	Stephan, U., & Uhlaner, L. M. (2010). Performance-based vs socially supportive culture: A cross-national study of descriptive norms and entrepreneurship. Journal of International Business Studies, 41(8), 1347-1364.	2010	Journal of International Business Studies	11.103	https://link.springer.com/content/pdf/10.1057/jibs.2010.14.pdf	Opportunity existence	Performance-based culture	r = 0.45	p < 0.01	Table 2	40	Country	40	Country	Pearson's correlation	No		Yes	https://www.gemconsortium.org/data/sets?id=nes	263	23.9091
Values	Stephan, U., & Uhlaner, L. M. (2010). Performance-based vs socially supportive culture: A cross-national study of descriptive norms and entrepreneurship. Journal of International Business Studies, 41(8), 1347-1364.	2010	Journal of International Business Studies	11.103	https://link.springer.com/content/pdf/10.1057/jibs.2010.14.pdf	Opportunity existence	Socially supportive culture	r = 0.45	p < 0.01	Table 2	40	Country	40	Country	Pearson's correlation	No		Yes	https://www.gemconsortium.org/data/sets?id=nes	263	23.9091
Values	Stephan, U., & Uhlaner, L. M. (2010). Performance-based vs socially supportive culture: A cross-national study of descriptive norms and entrepreneurship. Journal of International Business Studies, 41(8), 1347-1364.	2010	Journal of International Business Studies	11.103	https://link.springer.com/content/pdf/10.1057/jibs.2010.14.pdf	Opportunity existence	Entrepreneurial self-efficacy	r = 0.03	p > 0.10	Table 2	40	Country	40	Country	Pearson's correlation	No		Yes	https://www.gemconsortium.org/data/sets?id=nes	263	23.9091
Values	Stephan, U., & Uhlaner, L. M. (2010). Performance-based vs socially supportive culture: A cross-national study of descriptive norms and entrepreneurship. Journal of International Business Studies, 41(8), 1347-1364.	2010	Journal of International Business Studies	11.103	https://link.springer.com/content/pdf/10.1057/jibs.2010.14.pdf	Opportunity existence	Social desirability of entrepreneurship	r = 0.36	p < 0.05	Table 2	40	Country	40	Country	Pearson's correlation	No		Yes	https://www.gemconsortium.org/data/sets?id=nes	263	23.9091
Values	Stephan, U., & Uhlaner, L. M. (2010). Performance-based vs socially supportive culture: A cross-national study of descriptive norms and entrepreneurship. Journal of International Business Studies, 41(8), 1347-1364.	2010	Journal of International Business Studies	11.103	https://link.springer.com/content/pdf/10.1057/jibs.2010.14.pdf	Entrepreneurial framework conditions	New business owner rate	r = -0.34	p < 0.05	Table 2	40	Country	40	Country	Pearson's correlation	No		Yes	https://www.gemconsortium.org/data/sets?id=nes	263	23.9091
Values	Stephan, U., & Uhlaner, L. M. (2010). Performance-based vs socially supportive culture: A cross-national study of descriptive norms and entrepreneurship. Journal of International Business Studies, 41(8), 1347-1364.	2010	Journal of International Business Studies	11.103	https://link.springer.com/content/pdf/10.1057/jibs.2010.14.pdf	Entrepreneurial framework conditions	Established business owner rate	r = -0.27	p < 0.10	Table 2	40	Country	40	Country	Pearson's correlation	No		Yes	https://www.gemconsortium.org/data/sets?id=nes	263	23.9091
Values	Stephan, U., & Uhlaner, L. M. (2010). Performance-based vs socially supportive culture: A cross-national study of descriptive norms and entrepreneurship. Journal of International Business Studies, 41(8), 1347-1364.	2010	Journal of International Business Studies	11.103	https://link.springer.com/content/pdf/10.1057/jibs.2010.14.pdf	Entrepreneurial framework conditions	Independent new business owner rate (ln)	r = 0.12	p > 0.10	Table 2	40	Country	40	Country	Pearson's correlation	No		Yes	https://www.gemconsortium.org/data/sets?id=nes	263	23.9091
Values	Stephan, U., & Uhlaner, L. M. (2010). Performance-based vs socially supportive culture: A cross-national study of descriptive norms and entrepreneurship. Journal of International Business Studies, 41(8), 1347-1364.	2010	Journal of International Business Studies	11.103	https://link.springer.com/content/pdf/10.1057/jibs.2010.14.pdf	Entrepreneurial framework conditions	Innovative new business owner rate	r = -0.10	p > 0.10	Table 2	40	Country	40	Country	Pearson's correlation	No		Yes	https://www.gemconsortium.org/data/sets?id=nes	263	23.9091
Values	Stephan, U., & Uhlaner, L. M. (2010). Performance-based vs socially supportive culture: A cross-national study of descriptive norms and entrepreneurship. Journal of International Business Studies, 41(8), 1347-1364.	2010	Journal of International Business Studies	11.103	https://link.springer.com/content/pdf/10.1057/jibs.2010.14.pdf	Entrepreneurial framework conditions	Performance-based culture	r = 0.72	p < 0.001	Table 2	40	Country	40	Country	Pearson's correlation	No		Yes	https://www.gemconsortium.org/data/sets?id=nes	263	23.9091
Values	Stephan, U., & Uhlaner, L. M. (2010). Performance-based vs socially supportive culture: A cross-national study of descriptive norms and entrepreneurship. Journal of International Business Studies, 41(8), 1347-1364.	2010	Journal of International Business Studies	11.103	https://link.springer.com/content/pdf/10.1057/jibs.2010.14.pdf	Entrepreneurial framework conditions	Socially supportive culture	r = -0.11	p > 0.10	Table 2	40	Country	40	Country	Pearson's correlation	No		Yes	https://www.gemconsortium.org/data/sets?id=nes	263	23.9091
Values	Stephan, U., & Uhlaner, L. M. (2010). Performance-based vs socially supportive culture: A cross-national study of descriptive norms and entrepreneurship. Journal of International Business Studies, 41(8), 1347-1364.	2010	Journal of International Business Studies	11.103	https://link.springer.com/content/pdf/10.1057/jibs.2010.14.pdf	Entrepreneurial framework conditions	Entrepreneurial self-efficacy	r = -0.48	p < 0.001	Table 2	40	Country	40	Country	Pearson's correlation	No		Yes	https://www.gemconsortium.org/data/sets?id=nes	263	23.9091
Values	Stephan, U., & Uhlaner, L. M. (2010). Performance-based vs socially supportive culture: A cross-national study of descriptive norms and entrepreneurship. Journal of International Business Studies, 41(8), 1347-1364.	2010	Journal of International Business Studies	11.103	https://link.springer.com/content/pdf/10.1057/jibs.2010.14.pdf	Entrepreneurial framework conditions	Social desirability of entrepreneurship	r = -0.15	p > 0.10	Table 2	40	Country	40	Country	Pearson's correlation	No		Yes	https://www.gemconsortium.org/data/sets?id=nes	263	23.9091
Values	Stephan, U., & Uhlaner, L. M. (2010). Performance-based vs socially supportive culture: A cross-national study of descriptive norms and entrepreneurship. Journal of International Business Studies, 41(8), 1347-1364.	2010	Journal of International Business Studies	11.103	https://link.springer.com/content/pdf/10.1057/jibs.2010.14.pdf	Entrepreneurial framework conditions	Opportunity existence	r = 0.46	p < 0.01	Table 2	40	Country	40	Country	Pearson's correlation	No		Yes	https://www.gemconsortium.org/data/sets?id=nes	263	23.9091
Values	Stephan, U., & Uhlaner, L. M. (2010). Performance-based vs socially supportive culture: A cross-national study of descriptive norms and entrepreneurship. Journal of International Business Studies, 41(8), 1347-1364.	2010	Journal of International Business Studies	11.103	https://link.springer.com/content/pdf/10.1057/jibs.2010.14.pdf	GDP per capita	New business owner rate	r = -0.57	p < 0.001	Table 2	40	Country	40	Country	Pearson's correlation	No		Yes	https://www.gemconsortium.org/data/sets?id=nes	263	23.9091
Values	Stephan, U., & Uhlaner, L. M. (2010). Performance-based vs socially supportive culture: A cross-national study of descriptive norms and entrepreneurship. Journal of International Business Studies, 41(8), 1347-1364.	2010	Journal of International Business Studies	11.103	https://link.springer.com/content/pdf/10.1057/jibs.2010.14.pdf	GDP per capita	Established business owner rate	r = -0.43	p < 0.01	Table 2	40	Country	40	Country	Pearson's correlation	No		Yes	https://www.gemconsortium.org/data/sets?id=nes	263	23.9091
Values	Stephan, U., & Uhlaner, L. M. (2010). Performance-based vs socially supportive culture: A cross-national study of descriptive norms and entrepreneurship. Journal of International Business Studies, 41(8), 1347-1364.	2010	Journal of International Business Studies	11.103	https://link.springer.com/content/pdf/10.1057/jibs.2010.14.pdf	GDP per capita	Independent new business owner rate (ln)	r = 0.03	p > 0.10	Table 2	40	Country	40	Country	Pearson's correlation	No		Yes	https://www.gemconsortium.org/data/sets?id=nes	263	23.9091
Values	Stephan, U., & Uhlaner, L. M. (2010). Performance-based vs socially supportive culture: A cross-national study of descriptive norms and entrepreneurship. Journal of International Business Studies, 41(8), 1347-1364.	2010	Journal of International Business Studies	11.103	https://link.springer.com/content/pdf/10.1057/jibs.2010.14.pdf	GDP per capita	Innovative new business owner rate	r = -0.24	p > 0.10	Table 2	40	Country	40	Country	Pearson's correlation	No		Yes	https://www.gemconsortium.org/data/sets?id=nes	263	23.9091
Values	Stephan, U., & Uhlaner, L. M. (2010). Performance-based vs socially supportive culture: A cross-national study of descriptive norms and entrepreneurship. Journal of International Business Studies, 41(8), 1347-1364.	2010	Journal of International Business Studies	11.103	https://link.springer.com/content/pdf/10.1057/jibs.2010.14.pdf	GDP per capita	Performance-based culture	r = 0.64	p < 0.001	Table 2	40	Country	40	Country	Pearson's correlation	No		Yes	https://www.gemconsortium.org/data/sets?id=nes	263	23.9091
Values	Stephan, U., & Uhlaner, L. M. (2010). Performance-based vs socially supportive culture: A cross-national study of descriptive norms and entrepreneurship. Journal of International Business Studies, 41(8), 1347-1364.	2010	Journal of International Business Studies	11.103	https://link.springer.com/content/pdf/10.1057/jibs.2010.14.pdf	GDP per capita	Socially supportive culture	r = -0.34	p < 0.05	Table 2	40	Country	40	Country	Pearson's correlation	No		Yes	https://www.gemconsortium.org/data/sets?id=nes	263	23.9091
Values	Stephan, U., & Uhlaner, L. M. (2010). Performance-based vs socially supportive culture: A cross-national study of descriptive norms and entrepreneurship. Journal of International Business Studies, 41(8), 1347-1364.	2010	Journal of International Business Studies	11.103	https://link.springer.com/content/pdf/10.1057/jibs.2010.14.pdf	GDP per capita	Entrepreneurial self-efficacy	r = -0.44	p < 0.01	Table 2	40	Country	40	Country	Pearson's correlation	No		Yes	https://www.gemconsortium.org/data/sets?id=nes	263	23.9091
Values	Stephan, U., & Uhlaner, L. M. (2010). Performance-based vs socially supportive culture: A cross-national study of descriptive norms and entrepreneurship. Journal of International Business Studies, 41(8), 1347-1364.	2010	Journal of International Business Studies	11.103	https://link.springer.com/content/pdf/10.1057/jibs.2010.14.pdf	GDP per capita	Social desirability of entrepreneurship	r = -0.41	p < 0.01	Table 2	40	Country	40	Country	Pearson's correlation	No		Yes	https://www.gemconsortium.org/data/sets?id=nes	263	23.9091
Values	Stephan, U., & Uhlaner, L. M. (2010). Performance-based vs socially supportive culture: A cross-national study of descriptive norms and entrepreneurship. Journal of International Business Studies, 41(8), 1347-1364.	2010	Journal of International Business Studies	11.103	https://link.springer.com/content/pdf/10.1057/jibs.2010.14.pdf	GDP per capita	Opportunity existence	r = 0.12	p > 0.10	Table 2	40	Country	40	Country	Pearson's correlation	No		Yes	https://www.gemconsortium.org/data/sets?id=nes	263	23.9091
Values	Stephan, U., & Uhlaner, L. M. (2010). Performance-based vs socially supportive culture: A cross-national study of descriptive norms and entrepreneurship. Journal of International Business Studies, 41(8), 1347-1364.	2010	Journal of International Business Studies	11.103	https://link.springer.com/content/pdf/10.1057/jibs.2010.14.pdf	GDP per capita	Entrepreneurial framework conditions	r = 0.76	p < 0.001	Table 2	40	Country	40	Country	Pearson's correlation	No		Yes	https://www.gemconsortium.org/data/sets?id=nes	263	23.9091
Values	Stephan, U., & Uhlaner, L. M. (2010). Performance-based vs socially supportive culture: A cross-national study of descriptive norms and entrepreneurship. Journal of International Business Studies, 41(8), 1347-1364.	2010	Journal of International Business Studies	11.103	https://link.springer.com/content/pdf/10.1057/jibs.2010.14.pdf	New business owner rate	Socially supportive culture, performance-based culture			Table 3	40	Country	40	Country	OLS	No		Yes	https://www.gemconsortium.org/data/sets?id=nes	263	23.9091	Tables 3-5 are labelled as hierarchical regressions, but N=40 and no random effects reported, so probably OLS
Values	Stephan, U., & Uhlaner, L. M. (2010). Performance-based vs socially supportive culture: A cross-national study of descriptive norms and entrepreneurship. Journal of International Business Studies, 41(8), 1347-1364.	2010	Journal of International Business Studies	11.103	https://link.springer.com/content/pdf/10.1057/jibs.2010.14.pdf	New business owner rate	Socially supportive culture, performance-based culture, GDP per capita			Table 3	40	Country	40	Country	OLS	No		Yes	https://www.gemconsortium.org/data/sets?id=nes	263	23.9091	Tables 3-5 are labelled as hierarchical regressions, but N=40 and no random effects reported, so probably OLS
Values	Stephan, U., & Uhlaner, L. M. (2010). Performance-based vs socially supportive culture: A cross-national study of descriptive norms and entrepreneurship. Journal of International Business Studies, 41(8), 1347-1364.	2010	Journal of International Business Studies	11.103	https://link.springer.com/content/pdf/10.1057/jibs.2010.14.pdf	Established business owner rate	Socially supportive culture, performance-based culture			Table 3	40	Country	40	Country	OLS	No		Yes	https://www.gemconsortium.org/data/sets?id=nes	263	23.9091	Tables 3-5 are labelled as hierarchical regressions, but N=40 and no random effects reported, so probably OLS
Values	Stephan, U., & Uhlaner, L. M. (2010). Performance-based vs socially supportive culture: A cross-national study of descriptive norms and entrepreneurship. Journal of International Business Studies, 41(8), 1347-1364.	2010	Journal of International Business Studies	11.103	https://link.springer.com/content/pdf/10.1057/jibs.2010.14.pdf	Established business owner rate	Socially supportive culture, performance-based culture, GDP per capita			Table 3	40	Country	40	Country	OLS	No		Yes	https://www.gemconsortium.org/data/sets?id=nes	263	23.9091	Tables 3-5 are labelled as hierarchical regressions, but N=40 and no random effects reported, so probably OLS
Values	Stephan, U., & Uhlaner, L. M. (2010). Performance-based vs socially supportive culture: A cross-national study of descriptive norms and entrepreneurship. Journal of International Business Studies, 41(8), 1347-1364.	2010	Journal of International Business Studies	11.103	https://link.springer.com/content/pdf/10.1057/jibs.2010.14.pdf	Independent new business owner rate (ln)	Socially supportive culture, performance-based culture			Table 3	40	Country	40	Country	OLS	No		Yes	https://www.gemconsortium.org/data/sets?id=nes	263	23.9091	Tables 3-5 are labelled as hierarchical regressions, but N=40 and no random effects reported, so probably OLS
Values	Stephan, U., & Uhlaner, L. M. (2010). Performance-based vs socially supportive culture: A cross-national study of descriptive norms and entrepreneurship. Journal of International Business Studies, 41(8), 1347-1364.	2010	Journal of International Business Studies	11.103	https://link.springer.com/content/pdf/10.1057/jibs.2010.14.pdf	Independent new business owner rate (ln)	Socially supportive culture, performance-based culture, GDP per capita			Table 3	40	Country	40	Country	OLS	No		Yes	https://www.gemconsortium.org/data/sets?id=nes	263	23.9091	Tables 3-5 are labelled as hierarchical regressions, but N=40 and no random effects reported, so probably OLS
Values	Stephan, U., & Uhlaner, L. M. (2010). Performance-based vs socially supportive culture: A cross-national study of descriptive norms and entrepreneurship. Journal of International Business Studies, 41(8), 1347-1364.	2010	Journal of International Business Studies	11.103	https://link.springer.com/content/pdf/10.1057/jibs.2010.14.pdf	Innovative new business owner rate	Socially supportive culture, performance-based culture			Table 3	40	Country	40	Country	OLS	No		Yes	https://www.gemconsortium.org/data/sets?id=nes	263	23.9091	Tables 3-5 are labelled as hierarchical regressions, but N=40 and no random effects reported, so probably OLS
Values	Stephan, U., & Uhlaner, L. M. (2010). Performance-based vs socially supportive culture: A cross-national study of descriptive norms and entrepreneurship. Journal of International Business Studies, 41(8), 1347-1364.	2010	Journal of International Business Studies	11.103	https://link.springer.com/content/pdf/10.1057/jibs.2010.14.pdf	Innovative new business owner rate	Socially supportive culture, performance-based culture, GDP per capita			Table 3	40	Country	40	Country	OLS	No		Yes	https://www.gemconsortium.org/data/sets?id=nes	263	23.9091	Tables 3-5 are labelled as hierarchical regressions, but N=40 and no random effects reported, so probably OLS
Values	Stephan, U., & Uhlaner, L. M. (2010). Performance-based vs socially supportive culture: A cross-national study of descriptive norms and entrepreneurship. Journal of International Business Studies, 41(8), 1347-1364.	2010	Journal of International Business Studies	11.103	https://link.springer.com/content/pdf/10.1057/jibs.2010.14.pdf	Entrepreneurial self-efficacy	Socially supportive culture, performance-based culture			Table 4	40	Country	40	Country	OLS	No		Yes	https://www.gemconsortium.org/data/sets?id=nes	263	23.9091	Tables 3-5 are labelled as hierarchical regressions, but N=40 and no random effects reported, so probably OLS
Values	Stephan, U., & Uhlaner, L. M. (2010). Performance-based vs socially supportive culture: A cross-national study of descriptive norms and entrepreneurship. Journal of International Business Studies, 41(8), 1347-1364.	2010	Journal of International Business Studies	11.103	https://link.springer.com/content/pdf/10.1057/jibs.2010.14.pdf	Entrepreneurial self-efficacy	Socially supportive culture, performance-based culture, GDP per capita			Table 4	40	Country	40	Country	OLS	No		Yes	https://www.gemconsortium.org/data/sets?id=nes	263	23.9091	Tables 3-5 are labelled as hierarchical regressions, but N=40 and no random effects reported, so probably OLS
Values	Stephan, U., & Uhlaner, L. M. (2010). Performance-based vs socially supportive culture: A cross-national study of descriptive norms and entrepreneurship. Journal of International Business Studies, 41(8), 1347-1364.	2010	Journal of International Business Studies	11.103	https://link.springer.com/content/pdf/10.1057/jibs.2010.14.pdf	Social desirability of entrepreneurship	Socially supportive culture, performance-based culture			Table 4	40	Country	40	Country	OLS	No		Yes	https://www.gemconsortium.org/data/sets?id=nes	263	23.9091	Tables 3-5 are labelled as hierarchical regressions, but N=40 and no random effects reported, so probably OLS
Values	Stephan, U., & Uhlaner, L. M. (2010). Performance-based vs socially supportive culture: A cross-national study of descriptive norms and entrepreneurship. Journal of International Business Studies, 41(8), 1347-1364.	2010	Journal of International Business Studies	11.103	https://link.springer.com/content/pdf/10.1057/jibs.2010.14.pdf	Social desirability of entrepreneurship	Socially supportive culture, performance-based culture, GDP per capita			Table 4	40	Country	40	Country	OLS	No		Yes	https://www.gemconsortium.org/data/sets?id=nes	263	23.9091	Tables 3-5 are labelled as hierarchical regressions, but N=40 and no random effects reported, so probably OLS
Values	Stephan, U., & Uhlaner, L. M. (2010). Performance-based vs socially supportive culture: A cross-national study of descriptive norms and entrepreneurship. Journal of International Business Studies, 41(8), 1347-1364.	2010	Journal of International Business Studies	11.103	https://link.springer.com/content/pdf/10.1057/jibs.2010.14.pdf	Opportunity existence	Socially supportive culture, performance-based culture			Table 4	40	Country	40	Country	OLS	No		Yes	https://www.gemconsortium.org/data/sets?id=nes	263	23.9091	Tables 3-5 are labelled as hierarchical regressions, but N=40 and no random effects reported, so probably OLS
Values	Stephan, U., & Uhlaner, L. M. (2010). Performance-based vs socially supportive culture: A cross-national study of descriptive norms and entrepreneurship. Journal of International Business Studies, 41(8), 1347-1364.	2010	Journal of International Business Studies	11.103	https://link.springer.com/content/pdf/10.1057/jibs.2010.14.pdf	Opportunity existence	Socially supportive culture, performance-based culture, GDP per capita			Table 4	40	Country	40	Country	OLS	No		Yes	https://www.gemconsortium.org/data/sets?id=nes	263	23.9091	Tables 3-5 are labelled as hierarchical regressions, but N=40 and no random effects reported, so probably OLS
Values	Stephan, U., & Uhlaner, L. M. (2010). Performance-based vs socially supportive culture: A cross-national study of descriptive norms and entrepreneurship. Journal of International Business Studies, 41(8), 1347-1364.	2010	Journal of International Business Studies	11.103	https://link.springer.com/content/pdf/10.1057/jibs.2010.14.pdf	Entrepreneurial framework conditions	Socially supportive culture, performance-based culture			Table 4	40	Country	40	Country	OLS	No		Yes	https://www.gemconsortium.org/data/sets?id=nes	263	23.9091	Tables 3-5 are labelled as hierarchical regressions, but N=40 and no random effects reported, so probably OLS
Values	Stephan, U., & Uhlaner, L. M. (2010). Performance-based vs socially supportive culture: A cross-national study of descriptive norms and entrepreneurship. Journal of International Business Studies, 41(8), 1347-1364.	2010	Journal of International Business Studies	11.103	https://link.springer.com/content/pdf/10.1057/jibs.2010.14.pdf	Entrepreneurial framework conditions	Socially supportive culture, performance-based culture, GDP per capita			Table 4	40	Country	40	Country	OLS	No		Yes	https://www.gemconsortium.org/data/sets?id=nes	263	23.9091	Tables 3-5 are labelled as hierarchical regressions, but N=40 and no random effects reported, so probably OLS
Values	Stephan, U., & Uhlaner, L. M. (2010). Performance-based vs socially supportive culture: A cross-national study of descriptive norms and entrepreneurship. Journal of International Business Studies, 41(8), 1347-1364.	2010	Journal of International Business Studies	11.103	https://link.springer.com/content/pdf/10.1057/jibs.2010.14.pdf	New business owner rate	Socially supportive culture, performance-based culture, GDP per capita, self-efficacy, social desirability of entrepreneurship			Table 5	40	Country	40	Country	OLS	No		Yes	https://www.gemconsortium.org/data/sets?id=nes	263	23.9091	Tables 3-5 are labelled as hierarchical regressions, but N=40 and no random effects reported, so probably OLS
Values	Stephan, U., & Uhlaner, L. M. (2010). Performance-based vs socially supportive culture: A cross-national study of descriptive norms and entrepreneurship. Journal of International Business Studies, 41(8), 1347-1364.	2010	Journal of International Business Studies	11.103	https://link.springer.com/content/pdf/10.1057/jibs.2010.14.pdf	New business owner rate	Socially supportive culture, performance-based culture, GDP per capita, entrepreneurial framework conditions, opportunity existence			Table 5	40	Country	40	Country	OLS	No		Yes	https://www.gemconsortium.org/data/sets?id=nes	263	23.9091	Tables 3-5 are labelled as hierarchical regressions, but N=40 and no random effects reported, so probably OLS
Values	Stephan, U., & Uhlaner, L. M. (2010). Performance-based vs socially supportive culture: A cross-national study of descriptive norms and entrepreneurship. Journal of International Business Studies, 41(8), 1347-1364.	2010	Journal of International Business Studies	11.103	https://link.springer.com/content/pdf/10.1057/jibs.2010.14.pdf	Established business owner rate	Socially supportive culture, performance-based culture, GDP per capita, self-efficacy, social desirability of entrepreneurship			Table 5	40	Country	40	Country	OLS	No		Yes	https://www.gemconsortium.org/data/sets?id=nes	263	23.9091	Tables 3-5 are labelled as hierarchical regressions, but N=40 and no random effects reported, so probably OLS
Values	Stephan, U., & Uhlaner, L. M. (2010). Performance-based vs socially supportive culture: A cross-national study of descriptive norms and entrepreneurship. Journal of International Business Studies, 41(8), 1347-1364.	2010	Journal of International Business Studies	11.103	https://link.springer.com/content/pdf/10.1057/jibs.2010.14.pdf	Established business owner rate	Socially supportive culture, performance-based culture, GDP per capita, entrepreneurial framework conditions, opportunity existence			Table 5	40	Country	40	Country	OLS	No		Yes	https://www.gemconsortium.org/data/sets?id=nes	263	23.9091	Tables 3-5 are labelled as hierarchical regressions, but N=40 and no random effects reported, so probably OLS
Values	Stephan, U., & Uhlaner, L. M. (2010). Performance-based vs socially supportive culture: A cross-national study of descriptive norms and entrepreneurship. Journal of International Business Studies, 41(8), 1347-1364.	2010	Journal of International Business Studies	11.103	https://link.springer.com/content/pdf/10.1057/jibs.2010.14.pdf	Independent new business owner rate (ln)	Socially supportive culture, performance-based culture, GDP per capita, self-efficacy, social desirability of entrepreneurship			Table 5	40	Country	40	Country	OLS	No		Yes	https://www.gemconsortium.org/data/sets?id=nes	263	23.9091	Tables 3-5 are labelled as hierarchical regressions, but N=40 and no random effects reported, so probably OLS
Values	Stephan, U., & Uhlaner, L. M. (2010). Performance-based vs socially supportive culture: A cross-national study of descriptive norms and entrepreneurship. Journal of International Business Studies, 41(8), 1347-1364.	2010	Journal of International Business Studies	11.103	https://link.springer.com/content/pdf/10.1057/jibs.2010.14.pdf	Independent new business owner rate (ln)	Socially supportive culture, performance-based culture, GDP per capita, entrepreneurial framework conditions, opportunity existence			Table 5	40	Country	40	Country	OLS	No		Yes	https://www.gemconsortium.org/data/sets?id=nes	263	23.9091	Tables 3-5 are labelled as hierarchical regressions, but N=40 and no random effects reported, so probably OLS
Values	Stephan, U., & Uhlaner, L. M. (2010). Performance-based vs socially supportive culture: A cross-national study of descriptive norms and entrepreneurship. Journal of International Business Studies, 41(8), 1347-1364.	2010	Journal of International Business Studies	11.103	https://link.springer.com/content/pdf/10.1057/jibs.2010.14.pdf	Innovative new business owner rate	Socially supportive culture, performance-based culture, GDP per capita, self-efficacy, social desirability of entrepreneurship			Table 5	40	Country	40	Country	OLS	No		Yes	https://www.gemconsortium.org/data/sets?id=nes	263	23.9091	Tables 3-5 are labelled as hierarchical regressions, but N=40 and no random effects reported, so probably OLS
Values	Stephan, U., & Uhlaner, L. M. (2010). Performance-based vs socially supportive culture: A cross-national study of descriptive norms and entrepreneurship. Journal of International Business Studies, 41(8), 1347-1364.	2010	Journal of International Business Studies	11.103	https://link.springer.com/content/pdf/10.1057/jibs.2010.14.pdf	Innovative new business owner rate	Socially supportive culture, performance-based culture, GDP per capita, entrepreneurial framework conditions, opportunity existence			Table 5	40	Country	40	Country	OLS	No		Yes	https://www.gemconsortium.org/data/sets?id=nes	263	23.9091	Tables 3-5 are labelled as hierarchical regressions, but N=40 and no random effects reported, so probably OLS
Values	Dakhli, M., & De Clercq, D. (2004). Human capital, social capital, and innovation: a multi-country study. Entrepreneurship & regional development, 16(2), 107-128.	2004	Entrepreneurship and Regional Development	6.408	https://www.tandfonline.com/doi/full/10.1080/08985620410001677835	Relative number of research-and-development-related professionals	Human capital	r = 0.571	p < 0.001	Page 117	59	Country	59	Country	Pearson's correlation	No		Yes	http://hdr.undp.org/en/content/human-development-index-hdi and https://www.worldvaluessurvey.org/wvs.jsp	400	23.5294
Values	Dakhli, M., & De Clercq, D. (2004). Human capital, social capital, and innovation: a multi-country study. Entrepreneurship & regional development, 16(2), 107-128.	2004	Entrepreneurship and Regional Development	6.408	https://www.tandfonline.com/doi/full/10.1080/08985620410001677835	Relative number of research-and-development-related professionals	Educational attainment	r = 0.592	p < 0.001	Page 117	59	Country	59	Country	Pearson's correlation	No		Yes	http://hdr.undp.org/en/content/human-development-index-hdi and https://www.worldvaluessurvey.org/wvs.jsp	400	23.5294
Values	Dakhli, M., & De Clercq, D. (2004). Human capital, social capital, and innovation: a multi-country study. Entrepreneurship & regional development, 16(2), 107-128.	2004	Entrepreneurship and Regional Development	6.408	https://www.tandfonline.com/doi/full/10.1080/08985620410001677835	Generalized trust (%)	Human capital	r = 0.399	p < 0.01	Table 1	59	Country	59	Country	Pearson's correlation	No		Yes	http://hdr.undp.org/en/content/human-development-index-hdi and https://www.worldvaluessurvey.org/wvs.jsp	400	23.5294
Values	Dakhli, M., & De Clercq, D. (2004). Human capital, social capital, and innovation: a multi-country study. Entrepreneurship & regional development, 16(2), 107-128.	2004	Entrepreneurship and Regional Development	6.408	https://www.tandfonline.com/doi/full/10.1080/08985620410001677835	Insitutional trust	Human capital	r = -0.427	p < 0.001	Table 1	59	Country	59	Country	Pearson's correlation	No		Yes	http://hdr.undp.org/en/content/human-development-index-hdi and https://www.worldvaluessurvey.org/wvs.jsp	400	23.5294
Values	Dakhli, M., & De Clercq, D. (2004). Human capital, social capital, and innovation: a multi-country study. Entrepreneurship & regional development, 16(2), 107-128.	2004	Entrepreneurship and Regional Development	6.408	https://www.tandfonline.com/doi/full/10.1080/08985620410001677835	Insitutional trust	Generalized trust (%)	r = 0.067	p > 0.10	Table 1	59	Country	59	Country	Pearson's correlation	No		Yes	http://hdr.undp.org/en/content/human-development-index-hdi and https://www.worldvaluessurvey.org/wvs.jsp	400	23.5294
Values	Dakhli, M., & De Clercq, D. (2004). Human capital, social capital, and innovation: a multi-country study. Entrepreneurship & regional development, 16(2), 107-128.	2004	Entrepreneurship and Regional Development	6.408	https://www.tandfonline.com/doi/full/10.1080/08985620410001677835	Associational activity	Human capital	r = -0.389	p < 0.01	Table 1	59	Country	59	Country	Pearson's correlation	No		Yes	http://hdr.undp.org/en/content/human-development-index-hdi and https://www.worldvaluessurvey.org/wvs.jsp	400	23.5294
Values	Dakhli, M., & De Clercq, D. (2004). Human capital, social capital, and innovation: a multi-country study. Entrepreneurship & regional development, 16(2), 107-128.	2004	Entrepreneurship and Regional Development	6.408	https://www.tandfonline.com/doi/full/10.1080/08985620410001677835	Associational activity	Generalized trust (%)	r = -0.051	p > 0.10	Table 1	59	Country	59	Country	Pearson's correlation	No		Yes	http://hdr.undp.org/en/content/human-development-index-hdi and https://www.worldvaluessurvey.org/wvs.jsp	400	23.5294
Values	Dakhli, M., & De Clercq, D. (2004). Human capital, social capital, and innovation: a multi-country study. Entrepreneurship & regional development, 16(2), 107-128.	2004	Entrepreneurship and Regional Development	6.408	https://www.tandfonline.com/doi/full/10.1080/08985620410001677835	Associational activity	Insitutional trust	r = 0.411	p < 0.01	Table 1	59	Country	59	Country	Pearson's correlation	No		Yes	http://hdr.undp.org/en/content/human-development-index-hdi and https://www.worldvaluessurvey.org/wvs.jsp	400	23.5294
Values	Dakhli, M., & De Clercq, D. (2004). Human capital, social capital, and innovation: a multi-country study. Entrepreneurship & regional development, 16(2), 107-128.	2004	Entrepreneurship and Regional Development	6.408	https://www.tandfonline.com/doi/full/10.1080/08985620410001677835	Norms of civic behaviour	Human capital	r = -0.048	p > 0.10	Table 1	59	Country	59	Country	Pearson's correlation	No		Yes	http://hdr.undp.org/en/content/human-development-index-hdi and https://www.worldvaluessurvey.org/wvs.jsp	400	23.5294
Values	Dakhli, M., & De Clercq, D. (2004). Human capital, social capital, and innovation: a multi-country study. Entrepreneurship & regional development, 16(2), 107-128.	2004	Entrepreneurship and Regional Development	6.408	https://www.tandfonline.com/doi/full/10.1080/08985620410001677835	Norms of civic behaviour	Generalized trust (%)	r = 0.207	p > 0.10	Table 1	59	Country	59	Country	Pearson's correlation	No		Yes	http://hdr.undp.org/en/content/human-development-index-hdi and https://www.worldvaluessurvey.org/wvs.jsp	400	23.5294
Values	Dakhli, M., & De Clercq, D. (2004). Human capital, social capital, and innovation: a multi-country study. Entrepreneurship & regional development, 16(2), 107-128.	2004	Entrepreneurship and Regional Development	6.408	https://www.tandfonline.com/doi/full/10.1080/08985620410001677835	Norms of civic behaviour	Insitutional trust	r = 0.301	p < 0.01	Table 1	59	Country	59	Country	Pearson's correlation	No		Yes	http://hdr.undp.org/en/content/human-development-index-hdi and https://www.worldvaluessurvey.org/wvs.jsp	400	23.5294
Values	Dakhli, M., & De Clercq, D. (2004). Human capital, social capital, and innovation: a multi-country study. Entrepreneurship & regional development, 16(2), 107-128.	2004	Entrepreneurship and Regional Development	6.408	https://www.tandfonline.com/doi/full/10.1080/08985620410001677835	Norms of civic behaviour	Associational activity	r = 0.094	p > 0.10	Table 1	59	Country	59	Country	Pearson's correlation	No		Yes	http://hdr.undp.org/en/content/human-development-index-hdi and https://www.worldvaluessurvey.org/wvs.jsp	400	23.5294
Values	Dakhli, M., & De Clercq, D. (2004). Human capital, social capital, and innovation: a multi-country study. Entrepreneurship & regional development, 16(2), 107-128.	2004	Entrepreneurship and Regional Development	6.408	https://www.tandfonline.com/doi/full/10.1080/08985620410001677835	Population (million)	Human capital	r = -0.321	p < 0.05	Table 1	59	Country	59	Country	Pearson's correlation	No		Yes	http://hdr.undp.org/en/content/human-development-index-hdi and https://www.worldvaluessurvey.org/wvs.jsp	400	23.5294
Values	Dakhli, M., & De Clercq, D. (2004). Human capital, social capital, and innovation: a multi-country study. Entrepreneurship & regional development, 16(2), 107-128.	2004	Entrepreneurship and Regional Development	6.408	https://www.tandfonline.com/doi/full/10.1080/08985620410001677835	Population (million)	Generalized trust (%)	r = 0.227	p < 0.10	Table 1	59	Country	59	Country	Pearson's correlation	No		Yes	http://hdr.undp.org/en/content/human-development-index-hdi and https://www.worldvaluessurvey.org/wvs.jsp	400	23.5294
Values	Dakhli, M., & De Clercq, D. (2004). Human capital, social capital, and innovation: a multi-country study. Entrepreneurship & regional development, 16(2), 107-128.	2004	Entrepreneurship and Regional Development	6.408	https://www.tandfonline.com/doi/full/10.1080/08985620410001677835	Population (million)	Insitutional trust	r = 0.243	p < 0.10	Table 1	59	Country	59	Country	Pearson's correlation	No		Yes	http://hdr.undp.org/en/content/human-development-index-hdi and https://www.worldvaluessurvey.org/wvs.jsp	400	23.5294
Values	Dakhli, M., & De Clercq, D. (2004). Human capital, social capital, and innovation: a multi-country study. Entrepreneurship & regional development, 16(2), 107-128.	2004	Entrepreneurship and Regional Development	6.408	https://www.tandfonline.com/doi/full/10.1080/08985620410001677835	Population (million)	Associational activity	r = -0.018	p > 0.10	Table 1	59	Country	59	Country	Pearson's correlation	No		Yes	http://hdr.undp.org/en/content/human-development-index-hdi and https://www.worldvaluessurvey.org/wvs.jsp	400	23.5294
Values	Dakhli, M., & De Clercq, D. (2004). Human capital, social capital, and innovation: a multi-country study. Entrepreneurship & regional development, 16(2), 107-128.	2004	Entrepreneurship and Regional Development	6.408	https://www.tandfonline.com/doi/full/10.1080/08985620410001677835	Population (million)	Norms of civic behaviour	r = 0.209	p > 0.10	Table 1	59	Country	59	Country	Pearson's correlation	No		Yes	http://hdr.undp.org/en/content/human-development-index-hdi and https://www.worldvaluessurvey.org/wvs.jsp	400	23.5294
Values	Dakhli, M., & De Clercq, D. (2004). Human capital, social capital, and innovation: a multi-country study. Entrepreneurship & regional development, 16(2), 107-128.	2004	Entrepreneurship and Regional Development	6.408	https://www.tandfonline.com/doi/full/10.1080/08985620410001677835	Income gap	Human capital	r = -0.307	p < 0.05	Table 1	59	Country	59	Country	Pearson's correlation	No		Yes	http://hdr.undp.org/en/content/human-development-index-hdi and https://www.worldvaluessurvey.org/wvs.jsp	400	23.5294
Values	Dakhli, M., & De Clercq, D. (2004). Human capital, social capital, and innovation: a multi-country study. Entrepreneurship & regional development, 16(2), 107-128.	2004	Entrepreneurship and Regional Development	6.408	https://www.tandfonline.com/doi/full/10.1080/08985620410001677835	Income gap	Generalized trust (%)	r = -0.459	p < 0.001	Table 1	59	Country	59	Country	Pearson's correlation	No		Yes	http://hdr.undp.org/en/content/human-development-index-hdi and https://www.worldvaluessurvey.org/wvs.jsp	400	23.5294
Values	Dakhli, M., & De Clercq, D. (2004). Human capital, social capital, and innovation: a multi-country study. Entrepreneurship & regional development, 16(2), 107-128.	2004	Entrepreneurship and Regional Development	6.408	https://www.tandfonline.com/doi/full/10.1080/08985620410001677835	Income gap	Insitutional trust	r = 0.145	p > 0.10	Table 1	59	Country	59	Country	Pearson's correlation	No		Yes	http://hdr.undp.org/en/content/human-development-index-hdi and https://www.worldvaluessurvey.org/wvs.jsp	400	23.5294
Values	Dakhli, M., & De Clercq, D. (2004). Human capital, social capital, and innovation: a multi-country study. Entrepreneurship & regional development, 16(2), 107-128.	2004	Entrepreneurship and Regional Development	6.408	https://www.tandfonline.com/doi/full/10.1080/08985620410001677835	Income gap	Associational activity	r = 0.210	p > 0.10	Table 1	59	Country	59	Country	Pearson's correlation	No		Yes	http://hdr.undp.org/en/content/human-development-index-hdi and https://www.worldvaluessurvey.org/wvs.jsp	400	23.5294
Values	Dakhli, M., & De Clercq, D. (2004). Human capital, social capital, and innovation: a multi-country study. Entrepreneurship & regional development, 16(2), 107-128.	2004	Entrepreneurship and Regional Development	6.408	https://www.tandfonline.com/doi/full/10.1080/08985620410001677835	Income gap	Norms of civic behaviour	r = 0.113	p > 0.10	Table 1	59	Country	59	Country	Pearson's correlation	No		Yes	http://hdr.undp.org/en/content/human-development-index-hdi and https://www.worldvaluessurvey.org/wvs.jsp	400	23.5294
Values	Dakhli, M., & De Clercq, D. (2004). Human capital, social capital, and innovation: a multi-country study. Entrepreneurship & regional development, 16(2), 107-128.	2004	Entrepreneurship and Regional Development	6.408	https://www.tandfonline.com/doi/full/10.1080/08985620410001677835	Income gap	Population (million)	r = 0.173	p > 0.10	Table 1	59	Country	59	Country	Pearson's correlation	No		Yes	http://hdr.undp.org/en/content/human-development-index-hdi and https://www.worldvaluessurvey.org/wvs.jsp	400	23.5294
Values	Dakhli, M., & De Clercq, D. (2004). Human capital, social capital, and innovation: a multi-country study. Entrepreneurship & regional development, 16(2), 107-128.	2004	Entrepreneurship and Regional Development	6.408	https://www.tandfonline.com/doi/full/10.1080/08985620410001677835	Number of patents	Human capital	r = 0.461	p < 0.001	Table 1	59	Country	59	Country	Pearson's correlation	No		Yes	http://hdr.undp.org/en/content/human-development-index-hdi and https://www.worldvaluessurvey.org/wvs.jsp	400	23.5294
Values	Dakhli, M., & De Clercq, D. (2004). Human capital, social capital, and innovation: a multi-country study. Entrepreneurship & regional development, 16(2), 107-128.	2004	Entrepreneurship and Regional Development	6.408	https://www.tandfonline.com/doi/full/10.1080/08985620410001677835	Number of patents	Generalized trust (%)	r = 0.472	p < 0.001	Table 1	59	Country	59	Country	Pearson's correlation	No		Yes	http://hdr.undp.org/en/content/human-development-index-hdi and https://www.worldvaluessurvey.org/wvs.jsp	400	23.5294
Values	Dakhli, M., & De Clercq, D. (2004). Human capital, social capital, and innovation: a multi-country study. Entrepreneurship & regional development, 16(2), 107-128.	2004	Entrepreneurship and Regional Development	6.408	https://www.tandfonline.com/doi/full/10.1080/08985620410001677835	Number of patents	Insitutional trust	r = -0.008	p > 0.10	Table 1	59	Country	59	Country	Pearson's correlation	No		Yes	http://hdr.undp.org/en/content/human-development-index-hdi and https://www.worldvaluessurvey.org/wvs.jsp	400	23.5294
Values	Dakhli, M., & De Clercq, D. (2004). Human capital, social capital, and innovation: a multi-country study. Entrepreneurship & regional development, 16(2), 107-128.	2004	Entrepreneurship and Regional Development	6.408	https://www.tandfonline.com/doi/full/10.1080/08985620410001677835	Number of patents	Associational activity	r = -0.071	p > 0.10	Table 1	59	Country	59	Country	Pearson's correlation	No		Yes	http://hdr.undp.org/en/content/human-development-index-hdi and https://www.worldvaluessurvey.org/wvs.jsp	400	23.5294
Values	Dakhli, M., & De Clercq, D. (2004). Human capital, social capital, and innovation: a multi-country study. Entrepreneurship & regional development, 16(2), 107-128.	2004	Entrepreneurship and Regional Development	6.408	https://www.tandfonline.com/doi/full/10.1080/08985620410001677835	Number of patents	Norms of civic behaviour	r = 0.244	p < 0.10	Table 1	59	Country	59	Country	Pearson's correlation	No		Yes	http://hdr.undp.org/en/content/human-development-index-hdi and https://www.worldvaluessurvey.org/wvs.jsp	400	23.5294
Values	Dakhli, M., & De Clercq, D. (2004). Human capital, social capital, and innovation: a multi-country study. Entrepreneurship & regional development, 16(2), 107-128.	2004	Entrepreneurship and Regional Development	6.408	https://www.tandfonline.com/doi/full/10.1080/08985620410001677835	Number of patents	Population (million)	r = 0.027	p > 0.10	Table 1	59	Country	59	Country	Pearson's correlation	No		Yes	http://hdr.undp.org/en/content/human-development-index-hdi and https://www.worldvaluessurvey.org/wvs.jsp	400	23.5294
Values	Dakhli, M., & De Clercq, D. (2004). Human capital, social capital, and innovation: a multi-country study. Entrepreneurship & regional development, 16(2), 107-128.	2004	Entrepreneurship and Regional Development	6.408	https://www.tandfonline.com/doi/full/10.1080/08985620410001677835	Number of patents	Income gap	r = -0.261	p < 0.10	Table 1	59	Country	59	Country	Pearson's correlation	No		Yes	http://hdr.undp.org/en/content/human-development-index-hdi and https://www.worldvaluessurvey.org/wvs.jsp	400	23.5294
Values	Dakhli, M., & De Clercq, D. (2004). Human capital, social capital, and innovation: a multi-country study. Entrepreneurship & regional development, 16(2), 107-128.	2004	Entrepreneurship and Regional Development	6.408	https://www.tandfonline.com/doi/full/10.1080/08985620410001677835	R&D expenditures (% of GNI)	Human capital	r = 0.619	p < 0.001	Table 1	59	Country	59	Country	Pearson's correlation	No		Yes	http://hdr.undp.org/en/content/human-development-index-hdi and https://www.worldvaluessurvey.org/wvs.jsp	400	23.5294
Values	Dakhli, M., & De Clercq, D. (2004). Human capital, social capital, and innovation: a multi-country study. Entrepreneurship & regional development, 16(2), 107-128.	2004	Entrepreneurship and Regional Development	6.408	https://www.tandfonline.com/doi/full/10.1080/08985620410001677835	R&D expenditures (% of GNI)	Generalized trust (%)	r = 0.662	p < 0.001	Table 1	59	Country	59	Country	Pearson's correlation	No		Yes	http://hdr.undp.org/en/content/human-development-index-hdi and https://www.worldvaluessurvey.org/wvs.jsp	400	23.5294
Values	Dakhli, M., & De Clercq, D. (2004). Human capital, social capital, and innovation: a multi-country study. Entrepreneurship & regional development, 16(2), 107-128.	2004	Entrepreneurship and Regional Development	6.408	https://www.tandfonline.com/doi/full/10.1080/08985620410001677835	R&D expenditures (% of GNI)	Insitutional trust	r = -0.126	p > 0.10	Table 1	59	Country	59	Country	Pearson's correlation	No		Yes	http://hdr.undp.org/en/content/human-development-index-hdi and https://www.worldvaluessurvey.org/wvs.jsp	400	23.5294
Values	Dakhli, M., & De Clercq, D. (2004). Human capital, social capital, and innovation: a multi-country study. Entrepreneurship & regional development, 16(2), 107-128.	2004	Entrepreneurship and Regional Development	6.408	https://www.tandfonline.com/doi/full/10.1080/08985620410001677835	R&D expenditures (% of GNI)	Associational activity	r = 0.093	p > 0.10	Table 1	59	Country	59	Country	Pearson's correlation	No		Yes	http://hdr.undp.org/en/content/human-development-index-hdi and https://www.worldvaluessurvey.org/wvs.jsp	400	23.5294
Values	Dakhli, M., & De Clercq, D. (2004). Human capital, social capital, and innovation: a multi-country study. Entrepreneurship & regional development, 16(2), 107-128.	2004	Entrepreneurship and Regional Development	6.408	https://www.tandfonline.com/doi/full/10.1080/08985620410001677835	R&D expenditures (% of GNI)	Norms of civic behaviour	r = 0.155	p > 0.10	Table 1	59	Country	59	Country	Pearson's correlation	No		Yes	http://hdr.undp.org/en/content/human-development-index-hdi and https://www.worldvaluessurvey.org/wvs.jsp	400	23.5294
Values	Dakhli, M., & De Clercq, D. (2004). Human capital, social capital, and innovation: a multi-country study. Entrepreneurship & regional development, 16(2), 107-128.	2004	Entrepreneurship and Regional Development	6.408	https://www.tandfonline.com/doi/full/10.1080/08985620410001677835	R&D expenditures (% of GNI)	Population (million)	r = -0.122	p > 0.10	Table 1	59	Country	59	Country	Pearson's correlation	No		Yes	http://hdr.undp.org/en/content/human-development-index-hdi and https://www.worldvaluessurvey.org/wvs.jsp	400	23.5294
Values	Dakhli, M., & De Clercq, D. (2004). Human capital, social capital, and innovation: a multi-country study. Entrepreneurship & regional development, 16(2), 107-128.	2004	Entrepreneurship and Regional Development	6.408	https://www.tandfonline.com/doi/full/10.1080/08985620410001677835	R&D expenditures (% of GNI)	Income gap	r = -0.464	p < 0.01	Table 1	59	Country	59	Country	Pearson's correlation	No		Yes	http://hdr.undp.org/en/content/human-development-index-hdi and https://www.worldvaluessurvey.org/wvs.jsp	400	23.5294
Values	Dakhli, M., & De Clercq, D. (2004). Human capital, social capital, and innovation: a multi-country study. Entrepreneurship & regional development, 16(2), 107-128.	2004	Entrepreneurship and Regional Development	6.408	https://www.tandfonline.com/doi/full/10.1080/08985620410001677835	R&D expenditures (% of GNI)	Number of patents	r = 0.694	p < 0.001	Table 1	59	Country	59	Country	Pearson's correlation	No		Yes	http://hdr.undp.org/en/content/human-development-index-hdi and https://www.worldvaluessurvey.org/wvs.jsp	400	23.5294
Values	Dakhli, M., & De Clercq, D. (2004). Human capital, social capital, and innovation: a multi-country study. Entrepreneurship & regional development, 16(2), 107-128.	2004	Entrepreneurship and Regional Development	6.408	https://www.tandfonline.com/doi/full/10.1080/08985620410001677835	High-tech export (% of total export)	Human capital	r = 0.286	p < 0.05	Table 1	59	Country	59	Country	Pearson's correlation	No		Yes	http://hdr.undp.org/en/content/human-development-index-hdi and https://www.worldvaluessurvey.org/wvs.jsp	400	23.5294
Values	Dakhli, M., & De Clercq, D. (2004). Human capital, social capital, and innovation: a multi-country study. Entrepreneurship & regional development, 16(2), 107-128.	2004	Entrepreneurship and Regional Development	6.408	https://www.tandfonline.com/doi/full/10.1080/08985620410001677835	High-tech export (% of total export)	Generalized trust (%)	r = 0.312	p < 0.05	Table 1	59	Country	59	Country	Pearson's correlation	No		Yes	http://hdr.undp.org/en/content/human-development-index-hdi and https://www.worldvaluessurvey.org/wvs.jsp	400	23.5294
Values	Dakhli, M., & De Clercq, D. (2004). Human capital, social capital, and innovation: a multi-country study. Entrepreneurship & regional development, 16(2), 107-128.	2004	Entrepreneurship and Regional Development	6.408	https://www.tandfonline.com/doi/full/10.1080/08985620410001677835	High-tech export (% of total export)	Insitutional trust	r = 0.421	p < 0.01	Table 1	59	Country	59	Country	Pearson's correlation	No		Yes	http://hdr.undp.org/en/content/human-development-index-hdi and https://www.worldvaluessurvey.org/wvs.jsp	400	23.5294
Values	Dakhli, M., & De Clercq, D. (2004). Human capital, social capital, and innovation: a multi-country study. Entrepreneurship & regional development, 16(2), 107-128.	2004	Entrepreneurship and Regional Development	6.408	https://www.tandfonline.com/doi/full/10.1080/08985620410001677835	High-tech export (% of total export)	Associational activity	r = -0.059	p > 0.10	Table 1	59	Country	59	Country	Pearson's correlation	No		Yes	http://hdr.undp.org/en/content/human-development-index-hdi and https://www.worldvaluessurvey.org/wvs.jsp	400	23.5294
Values	Dakhli, M., & De Clercq, D. (2004). Human capital, social capital, and innovation: a multi-country study. Entrepreneurship & regional development, 16(2), 107-128.	2004	Entrepreneurship and Regional Development	6.408	https://www.tandfonline.com/doi/full/10.1080/08985620410001677835	High-tech export (% of total export)	Norms of civic behaviour	r = 0.008	p > 0.10	Table 1	59	Country	59	Country	Pearson's correlation	No		Yes	http://hdr.undp.org/en/content/human-development-index-hdi and https://www.worldvaluessurvey.org/wvs.jsp	400	23.5294
Values	Dakhli, M., & De Clercq, D. (2004). Human capital, social capital, and innovation: a multi-country study. Entrepreneurship & regional development, 16(2), 107-128.	2004	Entrepreneurship and Regional Development	6.408	https://www.tandfonline.com/doi/full/10.1080/08985620410001677835	High-tech export (% of total export)	Population (million)	r = 0.032	p > 0.10	Table 1	59	Country	59	Country	Pearson's correlation	No		Yes	http://hdr.undp.org/en/content/human-development-index-hdi and https://www.worldvaluessurvey.org/wvs.jsp	400	23.5294
Values	Dakhli, M., & De Clercq, D. (2004). Human capital, social capital, and innovation: a multi-country study. Entrepreneurship & regional development, 16(2), 107-128.	2004	Entrepreneurship and Regional Development	6.408	https://www.tandfonline.com/doi/full/10.1080/08985620410001677835	High-tech export (% of total export)	Income gap	r = 0.057	p > 0.10	Table 1	59	Country	59	Country	Pearson's correlation	No		Yes	http://hdr.undp.org/en/content/human-development-index-hdi and https://www.worldvaluessurvey.org/wvs.jsp	400	23.5294
Values	Dakhli, M., & De Clercq, D. (2004). Human capital, social capital, and innovation: a multi-country study. Entrepreneurship & regional development, 16(2), 107-128.	2004	Entrepreneurship and Regional Development	6.408	https://www.tandfonline.com/doi/full/10.1080/08985620410001677835	High-tech export (% of total export)	Number of patents	r = 0.396	p < 0.01	Table 1	59	Country	59	Country	Pearson's correlation	No		Yes	http://hdr.undp.org/en/content/human-development-index-hdi and https://www.worldvaluessurvey.org/wvs.jsp	400	23.5294
Values	Dakhli, M., & De Clercq, D. (2004). Human capital, social capital, and innovation: a multi-country study. Entrepreneurship & regional development, 16(2), 107-128.	2004	Entrepreneurship and Regional Development	6.408	https://www.tandfonline.com/doi/full/10.1080/08985620410001677835	High-tech export (% of total export)	R&D expenditures (% of GNI)	r = 0.351	p < 0.05	Table 1	59	Country	59	Country	Pearson's correlation	No		Yes	http://hdr.undp.org/en/content/human-development-index-hdi and https://www.worldvaluessurvey.org/wvs.jsp	400	23.5294
Values	Dakhli, M., & De Clercq, D. (2004). Human capital, social capital, and innovation: a multi-country study. Entrepreneurship & regional development, 16(2), 107-128.	2004	Entrepreneurship and Regional Development	6.408	https://www.tandfonline.com/doi/full/10.1080/08985620410001677835	Number of patents	Gross national product			Page 121	59	Country	59	Country	Pearson's correlation	No		Yes	http://hdr.undp.org/en/content/human-development-index-hdi and https://www.worldvaluessurvey.org/wvs.jsp	400	23.5294
Values	Dakhli, M., & De Clercq, D. (2004). Human capital, social capital, and innovation: a multi-country study. Entrepreneurship & regional development, 16(2), 107-128.	2004	Entrepreneurship and Regional Development	6.408	https://www.tandfonline.com/doi/full/10.1080/08985620410001677835	R&D expenditures (% of GNI)	Gross national product			Page 121	59	Country	59	Country	Pearson's correlation	No		Yes	http://hdr.undp.org/en/content/human-development-index-hdi and https://www.worldvaluessurvey.org/wvs.jsp	400	23.5294
Values	Dakhli, M., & De Clercq, D. (2004). Human capital, social capital, and innovation: a multi-country study. Entrepreneurship & regional development, 16(2), 107-128.	2004	Entrepreneurship and Regional Development	6.408	https://www.tandfonline.com/doi/full/10.1080/08985620410001677835	High-tech export (% of total export)	Gross national product			Page 121	59	Country	59	Country	Pearson's correlation	No		Yes	http://hdr.undp.org/en/content/human-development-index-hdi and https://www.worldvaluessurvey.org/wvs.jsp	400	23.5294
Values	Dakhli, M., & De Clercq, D. (2004). Human capital, social capital, and innovation: a multi-country study. Entrepreneurship & regional development, 16(2), 107-128.	2004	Entrepreneurship and Regional Development	6.408	https://www.tandfonline.com/doi/full/10.1080/08985620410001677835	Number of patents	Human capital, generalized trust, institutional trust, associational activity, norms of civic behaviour, population			Table 2	59	Country	59	Country	OLS	No		Yes	http://hdr.undp.org/en/content/human-development-index-hdi and https://www.worldvaluessurvey.org/wvs.jsp	400	23.5294
Values	Dakhli, M., & De Clercq, D. (2004). Human capital, social capital, and innovation: a multi-country study. Entrepreneurship & regional development, 16(2), 107-128.	2004	Entrepreneurship and Regional Development	6.408	https://www.tandfonline.com/doi/full/10.1080/08985620410001677835	Number of patents	Human capital, generalized trust, institutional trust, associational activity, norms of civic behaviour, population, income gap			Table 2	59	Country	59	Country	OLS	No		Yes	http://hdr.undp.org/en/content/human-development-index-hdi and https://www.worldvaluessurvey.org/wvs.jsp	400	23.5294
Values	Dakhli, M., & De Clercq, D. (2004). Human capital, social capital, and innovation: a multi-country study. Entrepreneurship & regional development, 16(2), 107-128.	2004	Entrepreneurship and Regional Development	6.408	https://www.tandfonline.com/doi/full/10.1080/08985620410001677835	R&D expenditures (% of GNI)	Human capital, generalized trust, institutional trust, associational activity, norms of civic behaviour, population			Table 2	59	Country	59	Country	OLS	No		Yes	http://hdr.undp.org/en/content/human-development-index-hdi and https://www.worldvaluessurvey.org/wvs.jsp	400	23.5294
Values	Dakhli, M., & De Clercq, D. (2004). Human capital, social capital, and innovation: a multi-country study. Entrepreneurship & regional development, 16(2), 107-128.	2004	Entrepreneurship and Regional Development	6.408	https://www.tandfonline.com/doi/full/10.1080/08985620410001677835	R&D expenditures (% of GNI)	Human capital, generalized trust, institutional trust, associational activity, norms of civic behaviour, population, income gap			Table 2	59	Country	59	Country	OLS	No		Yes	http://hdr.undp.org/en/content/human-development-index-hdi and https://www.worldvaluessurvey.org/wvs.jsp	400	23.5294
Values	Dakhli, M., & De Clercq, D. (2004). Human capital, social capital, and innovation: a multi-country study. Entrepreneurship & regional development, 16(2), 107-128.	2004	Entrepreneurship and Regional Development	6.408	https://www.tandfonline.com/doi/full/10.1080/08985620410001677835	High-tech export (% of total export)	Human capital, generalized trust, institutional trust, associational activity, norms of civic behaviour, population			Table 2	59	Country	59	Country	OLS	No		Yes	http://hdr.undp.org/en/content/human-development-index-hdi and https://www.worldvaluessurvey.org/wvs.jsp	400	23.5294
Values	Dakhli, M., & De Clercq, D. (2004). Human capital, social capital, and innovation: a multi-country study. Entrepreneurship & regional development, 16(2), 107-128.	2004	Entrepreneurship and Regional Development	6.408	https://www.tandfonline.com/doi/full/10.1080/08985620410001677835	High-tech export (% of total export)	Human capital, generalized trust, institutional trust, associational activity, norms of civic behaviour, population, income gap			Table 2	59	Country	59	Country	OLS	No		Yes	http://hdr.undp.org/en/content/human-development-index-hdi and https://www.worldvaluessurvey.org/wvs.jsp	400	23.5294
Values	Adamczyk, A., & Pitt, C. (2009). Shaping attitudes about homosexuality: The role of religion and cultural context. Social Science Research, 38(2), 338-351.	2009	Social Science Research	2.617	https://www.sciencedirect.com/science/article/abs/pii/S0049089X09000039	Self-expression vs. survival	Homosexuality disapproval	r = 0.38	< 0.05	Table 2	33	Country	33	Country	Pearson's correlation	No		Yes	https://www.worldvaluessurvey.org/WVSDocumentationWV4.jsp	261	21.75
Values	Adamczyk, A., & Pitt, C. (2009). Shaping attitudes about homosexuality: The role of religion and cultural context. Social Science Research, 38(2), 338-351.	2009	Social Science Research	2.617	https://www.sciencedirect.com/science/article/abs/pii/S0049089X09000039	Self-expression vs. survival	Religious importance	r = 0.23	< 0.05	Table 2	33	Country	33	Country	Pearson's correlation	No		Yes	https://www.worldvaluessurvey.org/WVSDocumentationWV4.jsp	261	21.75
[truncated: 3,628 more rows]

## Sheet: Codebook
Variable	Description
[truncated: 23 more rows]

## Sheet: Instructions
Instructions for review
[truncated: 11 more rows]

[truncated: 3 more sheets: WoSQueries, WoSValues, WosEconDev]
